# Supplementary material for: Genome-wide association analysis identified molecular markers associated with important tea flavor-related metabolites
Source: Hortic Res. 2021 Mar 1;8:42. doi: 10.1038/s41438-021-00477-3 (PMC7917101; doi:10.1038/s41438-021-00477-3)
Supplement: Supplementary file 1 — Table S1 [file 41438_2021_477_MOESM1_ESM.xls]

## Sheet: Table S1
Table S1 Contents of 10 flavor-related metabolites in 191 germplasms in Population 1 in three seasons
Sample Number	Sample Name	Species Name	Origin	Theanine (%)															Caffeine (%)															Gallocatechin (%)															Epigallocatechin (%)
				Spring					Summer					Autumn					Spring					Summer					Autumn					Spring					Summer					Autumn					Spring
				Replicate1	Replicate2	Replicate3	Mean	SD	Replicate1	Replicate2	Replicate3	Mean	SD	Replicate1	Replicate2	Replicate3	Mean	SD	Replicate1	Replicate2	Replicate3	Mean	SD	Replicate1	Replicate2	Replicate3	Mean	SD	Replicate1	Replicate2	Replicate3	Mean	SD	Replicate1	Replicate2	Replicate3	Mean	SD	Replicate1	Replicate2	Replicate3	Mean	SD	Replicate1	Replicate2	Replicate3	Mean	SD	Replicate1
1	Guangzhouxiaoyebaixin NO.4	Camellia sinensis (L.) O. Kuntze	Guangzhou City, Guangdong Provice	2.67	2.96	2.74	2.79	0.151327	1.03	0.83	1.01	0.956667	0.110151	2.83	2.86	2.57	2.75333	0.159478	2.77	2.96	2.75	2.82667	0.115902	2.25	2.14	2.22	2.20333	0.0568624	1.99	2.01	1.73	1.91	0.156205	3.35	3.55	3.48	3.46	0.101489	3.65	3.45	3.51	3.53667	0.102632	3.25	3.25	3.01	3.17	0.138564	1.82
2	Helanxiang	Camellia sinensis (L.) O. Kuntze	Chaoshan City, Guangdong Provice	1.78	1.56	1.6	1.64667	0.117189	1	1.23	1.21	1.14667	0.12741	1.49	1.35	1.55	1.46333	0.102632	3.85	3.85	4.11	3.93667	0.150111	2.21	2.44	2.42	2.35667	0.12741	2.22	2.13	2.11	2.15333	0.0585947	3.01	2.98	3.3	3.09667	0.17673	3.65	3.85	3.69	3.73	0.10583	3.63	3.56	3.47	3.55333	0.0802081	2.75
3	Dayeqilan NO.2	Camellia sinensis (L.) O. Kuntze	Chaoshan City, Guangdong Provice	0.88	0.77	0.7	0.783333	0.0907377	0.61	0.54	0.44	0.53	0.08544	0.77	0.82	1.08	0.89	0.166433	3.85	3.7	3.6	3.71667	0.125831	2.75	2.57	2.7	2.67333	0.0929157	3.51	3.47	3.8	3.59333	0.180093	1.99	1.85	1.9	1.91333	0.070946	2.58	2.39	2.51	2.49333	0.0960902	3.15	3.21	3.35	3.23667	0.102632	1.99
4	Benshan NO.1	Camellia sinensis (L.) O. Kuntze	Anxi City, Fujian Provice	1.44	1.71	1.78	1.64333	0.179536	0.85	1.01	0.86	0.906667	0.0896289	1.63	1.42	1.51	1.52	0.105357	3.38	3.69	3.54	3.53667	0.155027	2.1	2.28	2.23	2.20333	0.0929157	3.2	3.14	3.12	3.15333	0.0416333	3.14	3.21	3.06	3.13667	0.0750555	3.14	3.35	3.34	3.27667	0.118462	4.1	3.92	4.19	4.07	0.137477	2.52
5	Chunlan	Camellia sinensis (L.) O. Kuntze	Fuan City, Fujian Provice	1.57	1.59	1.73	1.63	0.087178	0.41	0.42	0.18	0.336667	0.135769	0.7	0.77	0.76	0.743333	0.0378594	3.21	3.28	3.52	3.33667	0.162583	2.36	2.33	2.2	2.29667	0.085049	2.69	2.93	2.81	2.81	0.12	2.08	2.1	2.35	2.17667	0.150444	2.14	2.24	1.97	2.11667	0.136504	2.62	2.85	2.66	2.71	0.122882	1.98
6	B22	Camellia ptilophylla Chang	Huizhou City, Guangdong Provice	0	0	0	0	0	0	0	0	0	0	0	0	0	0	0	0.12	0.14	0.07	0.11	0.0360555	0.1	0.11	0.09	0.1	0.01	0.17	0.17	0.12	0.153333	0.0288675	2.2	2.17	2.05	2.14	0.0793725	2.15	2.32	2.2	2.22333	0.0873689	2.93	2.96	2.76	2.88333	0.107858	0.98
7	Lingyun NO.22	Camellia sinensis (L.) O. Kuntze	Lingyun City, Guangxi Provice	0.65	0.64	0.85	0.713333	0.118462	0.48	0.48	0.35	0.436667	0.0750555	1.63	1.63	1.94	1.73333	0.178979	0.93	0.93	1.05	0.97	0.069282	2.68	2.63	2.42	2.57667	0.137961	3.45	3.48	3.9	3.61	0.251595	1.4	1.38	1.66	1.48	0.156205	2.6	2.64	2.48	2.57333	0.0832666	2.25	2.32	2.58	2.38333	0.173877	0.85
9	Zhenong NO.21	Camellia sinensis (L.) O. Kuntze	Hanzhou City, Zhejiang Provice	1.77	1.99	2	1.92	0.13	0.54	0.52	0.8	0.62	0.156205	1.48	1.62	1.56	1.55333	0.0702377	2.48	2.55	2.36	2.46333	0.0960902	2.43	2.47	2.7	2.53333	0.145717	2.49	2.74	2.58	2.60333	0.126623	2.28	2.48	2.27	2.34333	0.118462	3.01	3	3.25	3.08667	0.141539	2.86	3.05	3.08	2.99667	0.119304	1.71
11	Banshanyuancha NO.8	Camellia sinensis (L.) O. Kuntze	Shaoguan City, Guangdong Provice	0.79	0.82	0.6	0.736667	0.119304	0.16	0.19	0.24	0.196667	0.0404145	0.16	0.17	0.17	0.166667	0.0057735	2.64	2.75	2.42	2.60333	0.168028	1.76	1.78	1.76	1.76667	0.011547	2.09	2.14	2.25	2.16	0.0818535	1.64	1.63	1.36	1.54333	0.15885	1.63	1.69	1.7	1.67333	0.0378594	2.45	2.44	2.75	2.54667	0.176163	1.53
12	Fuyun NO.6	Camellia sinensis (L.) O. Kuntze	Fuan City, Fujian Provice	1.75	1.73	1.86	1.78	0.07	0.77	0.82	0.65	0.746667	0.0873689	2.3	2.32	1.98	2.2	0.190788	3.09	3.1	3.43	3.20667	0.193477	2.74	2.76	2.38	2.62667	0.213854	2.44	2.41	2.28	2.37667	0.085049	1.63	1.7	1.85	1.72667	0.112398	1.8	1.75	1.61	1.72	0.0984886	2.99	3.05	2.71	2.91667	0.181475	2.21
14	Lingyun NO.3	Camellia sinensis var. pubilimba Chang	Lingyun City, Guangxi Provice	2.56	2.99	2.82	2.79	0.216564	1.95	1.79	2.11	1.95	0.16	3.25	3.25	3.22	3.24	0.0173205	3.96	4.1	4.02	4.02667	0.0702377	2.36	2.25	2.36	2.32333	0.0635085	3.8	3.95	3.86	3.87	0.0754983	1.47	1.58	1.63	1.56	0.0818535	1.88	1.72	1.86	1.82	0.087178	2.14	2.26	2.17	2.19	0.06245	2.92
15	Youxuan NO.7	Camellia sinensis (L.) O. Kuntze	Yingde City, Guangdong Provice	1.67	1.44	1.66	1.59	0.13	1.78	2.06	2.1	1.98	0.174356	2.33	2.24	2.01	2.19333	0.165025	2.3	2.22	2.28	2.26667	0.0416333	2.33	2.39	2.3	2.34	0.0458258	2.53	2.58	2.3	2.47	0.149332	2.04	1.79	2.1	1.97667	0.164418	2.41	2.56	2.33	2.43333	0.116762	2.16	2.19	2.02	2.12333	0.0907377	2.69
17	Zaochunhao	Camellia sinensis (L.) O. Kuntze	Fuan City, Fujian Provice	0.69	0.79	0.84	0.773333	0.0763763	0.98	0.82	0.74	0.846667	0.122202	1.05	1.08	1.27	1.13333	0.119304	2.05	2.19	2.23	2.15667	0.0945163	2.42	2.21	2.45	2.36	0.130767	2.01	2.01	2.13	2.05	0.069282	3	3.14	3.05	3.06333	0.070946	4.36	4.14	4.11	4.20333	0.136504	2.44	2.42	2.46	2.44	0.02	3.76
18	Lechangbaimao NO.16	Camellia sinensis (L.) O. Kuntze	Lechang City, Guangdong Provice	1.85	1.67	1.89	1.80333	0.117189	0.87	1.01	0.94	0.94	0.07	0.93	0.89	0.7	0.84	0.122882	2.84	2.69	2.7	2.74333	0.083865	1.74	1.89	1.81	1.81333	0.0750555	0.26	0.29	0.16	0.236667	0.0680686	2.61	2.33	2.4	2.44667	0.145717	2.05	2.26	2.16	2.15667	0.10504	3.74	3.85	3.63	3.74	0.11	2.58
19	Ankuangzhong	Camellia sinensis (L.) O. Kuntze	Guilin City, Guangxi Provice	1.63	1.74	1.6	1.65667	0.0737111	0.99	0.93	0.86	0.926667	0.0650641	1.44	1.47	1.48	1.46333	0.0208167	3.2	3.36	3.53	3.36333	0.165025	2.04	1.82	2.05	1.97	0.13	3.05	3.13	2.86	3.01333	0.138684	2.34	2.53	2.4	2.42333	0.0971253	2.34	2.15	2.16	2.21667	0.106927	2.86	2.96	2.58	2.8	0.196977	2.36
21	Chaoyang	Camellia sinensis (L.) O. Kuntze	Fuan City, Fujian Provice	0.34	0.41	0.4	0.383333	0.0378594	0.21	0.19	0.14	0.18	0.0360555	0.29	0.3	0.34	0.31	0.0264575	2.09	2.29	2.29	2.22333	0.11547	3.04	3.08	2.87	2.99667	0.111505	3.47	3.33	3.79	3.53	0.235797	1.98	2.01	2.02	2.00333	0.0208167	2.75	2.74	2.48	2.65667	0.15308	2.65	2.54	2.91	2.7	0.19	0.95
22	Ruixiang	Camellia sinensis (L.) O. Kuntze	Fuan City, Fujian Provice	1.43	1.35	1.15	1.31	0.144222	0.79	0.98	0.92	0.896667	0.0971253	2.02	1.99	1.91	1.97333	0.0568624	2.75	2.73	2.57	2.68333	0.0986577	2.55	2.7	2.61	2.62	0.0754983	2.36	2.28	2.12	2.25333	0.122202	1.97	1.89	1.77	1.87667	0.100664	3.01	3.16	3.09	3.08667	0.0750555	2.67	2.77	2.54	2.66	0.115326	1.17
25	Hongye NO.16	Camellia sinensis var. assamica (Masters) Kitamura	Yingde City, Guangdong Provice	1.16	1.21	1.5	1.29	0.183576	0.8	0.76	0.86	0.806667	0.0503322	1.09	1.08	1.32	1.16333	0.135769	2.77	2.79	2.91	2.82333	0.0757188	2.14	1.82	1.87	1.94333	0.172143	1.44	1.4	1.61	1.48333	0.111505	1.68	1.65	1.76	1.69667	0.0568624	1.65	1.62	1.79	1.68667	0.0907377	1.62	1.59	1.87	1.69333	0.153731	0.94
26	Liubaocha	Camellia sinensis (L.) O. Kuntze	Guangxi Provice	0.96	0.99	0.99	0.98	0.0173205	0.74	0.68	0.64	0.686667	0.0503322	1.54	1.63	1.45	1.54	0.09	3.12	3.37	3.4	3.29667	0.153731	2.49	2.32	2.33	2.38	0.0953939	4.18	4.39	4.22	4.26333	0.111505	2.76	2.99	2.96	2.90333	0.125033	3.6	3.29	3.45	3.44667	0.155027	5.02	5.36	5.56	5.31333	0.273008	2.16
27	Hongyan NO.3	Camellia sinensis (L.) O. Kuntze	Yingde City, Guangdong Provice	0.97	0.94	1.21	1.04	0.147986	0.24	0.32	0.26	0.273333	0.0416333	1.12	0.95	0.99	1.02	0.0888819	2.32	2.44	2.66	2.47333	0.172434	2.14	2.19	2.15	2.16	0.0264575	2.53	2.41	2.44	2.46	0.06245	1.94	2.03	2.11	2.02667	0.085049	2.63	2.86	2.74	2.74333	0.115036	2.49	2.29	2.42	2.4	0.101489	2.08
28	Hongye NO.24	Camellia sinensis var. assamica (Masters) Kitamura	Yingde City, Guangdong Provice	1.63	1.73	1.49	1.61667	0.120554	1.11	1.03	0.93	1.02333	0.090185	4.24	4.25	4.19	4.22667	0.0321455	3.02	3.08	2.82	2.97333	0.136137	2.3	2.24	1.99	2.17667	0.164418	5.04	5.18	4.79	5.00333	0.197569	1.47	1.44	1.17	1.36	0.165227	1.7	1.69	1.46	1.61667	0.135769	2.68	2.75	2.39	2.60667	0.190875	1.3
29	Hongye NO.13	Camellia sinensis var. assamica (Masters) Kitamura	Yingde City, Guangdong Provice	0.88	0.81	0.97	0.886667	0.0802081	1.72	1.56	1.71	1.66333	0.0896289	1.68	1.96	1.75	1.79667	0.145717	2.89	3	3.15	3.01333	0.130512	2.47	2.36	2.24	2.35667	0.115036	3.47	3.6	3.54	3.53667	0.0650641	1.86	1.91	1.98	1.91667	0.0602771	2.14	2.01	2.02	2.05667	0.0723418	2.15	2.36	2.24	2.25	0.105357	2.24
30	Fengqing NO.2	Camellia sinensis var. assamica (Masters) Kitamura	Fengqing City, Yunnan Provice	1.67	1.85	1.81	1.77667	0.0945163	4.02	4.25	4.71	4.32667	0.351331	2.9	2.99	2.78	2.89	0.105357	3.14	3.42	3.47	3.34333	0.177858	2.24	2.3	2.43	2.32333	0.0971253	3.19	3.21	2.93	3.11	0.156205	1.8	1.94	1.75	1.83	0.0984886	1.82	1.82	2.28	1.97333	0.265581	2.06	2.06	1.84	1.98667	0.127017	2.26
31	Banshanyuancha NO.20	Camellia sinensis (L.) O. Kuntze	Shaoguan City, Guangdong Provice	0.69	0.59	0.65	0.643333	0.0503322	0.11	0.1	0.08	0.0966667	0.0152753	0.78	0.92	0.94	0.88	0.087178	3.39	3.28	3.29	3.32	0.0608276	2.98	2.79	2.87	2.88	0.0953939	2.78	2.98	2.79	2.85	0.112694	2.28	2.14	2.2	2.20667	0.0702377	2.39	2.25	2.44	2.36	0.0984886	2.42	2.75	2.6	2.59	0.165227	2.21
33	Qingxinwulong	Camellia sinensis (L.) O. Kuntze	Taiwan Provice	1.18	1.25	1.21	1.21333	0.0351188	1.02	1.21	1.13	1.12	0.0953939	2.7	2.68	2.81	2.73	0.07	2.54	2.79	2.67	2.66667	0.125033	2.3	2.35	2.27	2.30667	0.0404145	3.3	3.28	3.51	3.36333	0.12741	3.01	3.22	3.22	3.15	0.121244	3.24	3.54	3.41	3.39667	0.150444	4.35	4.49	4.72	4.52	0.186815	3.34
35	Pukeng NO.2	Camellia sinensis (L.) O. Kuntze	Qingyuan City, Guangdong Provice	2.15	2.25	1.91	2.10333	0.174738	0.22	0.23	0.24	0.23	0.01	1.25	1.35	1.34	1.31333	0.0550757	3.05	3.03	2.77	2.95	0.156205	1.24	1.35	1.51	1.36667	0.135769	2.65	2.7	2.78	2.71	0.0655744	2.63	2.54	2.33	2.5	0.153948	2.63	2.66	2.86	2.71667	0.125033	3.92	4.21	3.87	4	0.183576	1.47
36	Jinguanyin	Camellia sinensis (L.) O. Kuntze	Fuan City, Fujian Provice	2.07	2.22	2.38	2.22333	0.155027	1.26	1.31	1.08	1.21667	0.120968	1.45	1.39	1.23	1.35667	0.113725	3.55	3.59	3.95	3.69667	0.220303	3.1	3.12	2.79	3.00333	0.185023	3.14	2.97	2.98	3.03	0.0953939	2.01	1.93	2.22	2.05333	0.149778	3.74	3.86	3.4	3.66667	0.238607	3.04	3.19	2.96	3.06333	0.116762	2.04
37	Youyicha	Camellia sinensis (L.) O. Kuntze	Gaoqiao City, Hunan Provice	1.54	1.52	1.31	1.45667	0.12741	0.54	0.69	0.56	0.596667	0.0814453	1.47	1.45	1.37	1.43	0.052915	1.98	1.81	1.76	1.85	0.115326	3.01	3.2	3.14	3.11667	0.0971253	2.78	2.51	2.39	2.56	0.19975	2.74	2.76	2.34	2.61333	0.236925	3.74	3.84	3.68	3.75333	0.080829	2.94	2.62	2.89	2.81667	0.172143	2.16
38	A35	Camellia sinensis (L.) O. Kuntze	Huizhou City, Guangdong Provice	0.14	0.16	0.06	0.12	0.052915	0	0	0	0	0	0	0	0	0	0	3.18	3.2	2.83	3.07	0.208087	2.54	2.52	2.81	2.62333	0.161967	3.14	3.2	3.3	3.21333	0.080829	2.39	2.35	2.07	2.27	0.174356	2.82	2.93	3.04	2.93	0.11	2.35	2.63	2.38	2.45333	0.153731	1.09
39	Hongyan NO.8	Camellia sinensis (L.) O. Kuntze	Yingde City, Guangdong Provice	2	2.21	1.99	2.06667	0.124231	0.54	0.62	0.86	0.673333	0.166533	1.99	1.98	1.73	1.9	0.147309	3.11	3.21	3.11	3.14333	0.057735	1.71	1.75	1.98	1.81333	0.145717	3.09	2.96	3.09	3.04667	0.0750555	2.26	2.35	2.44	2.35	0.09	2.2	2.15	2.33	2.22667	0.0929157	3.46	3.49	3.17	3.37333	0.17673	3.21
40	Chunxuan	Camellia sinensis (L.) O. Kuntze	Fuan City, Fujian Provice	1.21	1.17	1.45	1.27667	0.151438	1.64	1.64	1.63	1.63667	0.0057735	2.42	2.63	2.73	2.59333	0.158219	2.71	2.74	2.77	2.74	0.03	2.21	2.39	2.32	2.30667	0.0907377	2.97	2.97	3.11	3.01667	0.080829	1.5	1.53	1.52	1.51667	0.0152753	2.06	2.14	2.02	2.07333	0.061101	2.4	2.65	2.29	2.44667	0.184481	1.45
41	Dababaimao NO.6	Camellia sinensis var. pubilimba Chang	Yingde City, Guangdong Provice	0.67	0.74	0.93	0.78	0.134536	0.59	0.58	0.4	0.523333	0.106927	1.23	1.05	1.06	1.11333	0.10116	3.11	3.18	3.38	3.22333	0.140119	2.74	2.84	2.54	2.70667	0.152753	3.44	3.17	3.19	3.26667	0.150444	2.53	2.54	2.82	2.63	0.164621	2.69	2.63	2.38	2.56667	0.164418	3.09	2.97	3.19	3.08333	0.110151	1.56
42	Lechangbaimao NO.5	Camellia sinensis var. pubilimba Chang	Lechang City, Guangdong Provice	0.71	0.63	0.37	0.57	0.177764	0.46	0.47	0.69	0.54	0.13	1.05	1.13	1.34	1.17333	0.149778	2.53	2.59	2.31	2.47667	0.147422	2.04	2.14	2.42	2.2	0.196977	2.32	2.34	2.66	2.44	0.190788	2.51	2.54	2.37	2.47333	0.0907377	2.14	2.14	2.55	2.27667	0.236714	2.4	2.41	2.67	2.49333	0.15308	2.21
46	Zhenong 113	Camellia sinensis (L.) O. Kuntze	Hanzhou City, Zhejiang Provice	1.59	1.62	1.37	1.52667	0.136504	0.61	0.71	0.53	0.616667	0.090185	1.99	1.98	1.84	1.93667	0.083865	2.64	2.56	2.44	2.54667	0.100664	2.14	2.44	2.49	2.35667	0.189297	2	1.98	1.75	1.91	0.138924	2.17	2.17	1.95	2.09667	0.127017	2.26	2.41	2.4	2.35667	0.083865	3.24	3.3	2.97	3.17	0.175784	2.26
50	Fuyun NO.7	Camellia sinensis (L.) O. Kuntze	Fuan City, Fujian Provice	1.69	1.79	1.89	1.79	0.1	1.28	1.09	1.48	1.28333	0.195021	1.42	1.45	1.89	1.58667	0.263122	2.48	2.48	2.8	2.58667	0.184752	2.78	2.8	3.08	2.88667	0.16773	3.48	3.43	3.92	3.61	0.269629	1.52	1.5	1.69	1.57	0.104403	1.82	1.82	1.96	1.86667	0.080829	2.2	2.19	2.29	2.22667	0.0550757	2.14
51	Wulinghong	Camellia sinensis var. assamica (Masters) Kitamura	Yingde City, Guangdong Provice	2.12	2.19	1.92	2.07667	0.140119	1.82	1.67	1.7	1.73	0.0793725	2.35	2.44	2.39	2.39333	0.0450925	3.1	3.09	2.93	3.04	0.0953939	2.69	2.58	2.69	2.65333	0.0635085	3.32	3.52	3.49	3.44333	0.107858	2.07	2.1	1.79	1.98667	0.170978	2.59	2.46	2.53	2.52667	0.0650641	2.54	2.79	2.49	2.60667	0.160728	2.76
52	Jilongkan	Camellia sinensis (L.) O. Kuntze	Chaoshan City, Guangdong Provice	2.35	2.29	1.98	2.20667	0.198578	0.67	0.77	0.9	0.78	0.115326	1.36	1.23	1.27	1.28667	0.0665833	4.02	4.01	3.91	3.98	0.0608276	3.21	3.3	3.24	3.25	0.0458258	2.79	2.63	2.88	2.76667	0.126623	1.73	1.8	1.63	1.72	0.08544	2.82	2.95	2.87	2.88	0.0655744	3.16	3	3.14	3.1	0.087178	1.42
53	Yinghong NO.10	Camellia sinensis var. assamica (Masters) Kitamura	Yingde City, Guangdong Provice	2.35	2.53	2.6	2.49333	0.12897	0.81	0.81	1	0.873333	0.109697	2.32	2.32	2.13	2.25667	0.109697	2.15	2.36	2.26	2.25667	0.10504	3.19	3.01	3.36	3.18667	0.175024	2.8	2.76	2.67	2.74333	0.0665833	2.08	2.24	2.07	2.13	0.0953939	4.35	4.01	3.79	4.05	0.282135	2.55	2.58	2.29	2.47333	0.159478	2.43
62	Guanyin NO.18	Camellia sinensis (L.) O. Kuntze	Yingde City, Guangdong Provice	2.87	2.56	2.6	2.67667	0.168622	1.02	1.15	1.05	1.07333	0.0680686	1.47	1.57	1.62	1.55333	0.0763763	2.53	2.39	2.48	2.46667	0.070946	2.54	2.65	2.55	2.58	0.0608276	3.19	3.36	3.44	3.33	0.127671	2.5	2.33	2.3	2.37667	0.107858	3.05	3.14	3.02	3.07	0.06245	2.74	2.98	2.75	2.82333	0.135769	2.53
63	Dangui	Camellia sinensis (L.) O. Kuntze	Fuan City, Fujian Provice	1.19	1.07	1.07	1.11	0.069282	0.31	0.31	0.38	0.333333	0.0404145	1.64	1.66	1.65	1.65	0.01	3.04	2.85	3.02	2.97	0.104403	2.05	2.01	2.27	2.11	0.14	2.87	2.81	3.02	2.9	0.108167	1.74	1.6	1.68	1.67333	0.0702377	3.62	3.59	4.17	3.79333	0.326548	4.11	4.1	4.61	4.27333	0.291605	5.34
66	Hongye NO.20	Camellia sinensis var. assamica (Masters) Kitamura	Yingde City, Guangdong Provice	1.96	1.96	1.67	1.86333	0.167432	1.12	1.15	0.85	1.04	0.165227	2.66	2.79	2.42	2.62333	0.187705	2.44	2.42	2.29	2.38333	0.0814453	1.77	1.8	1.6	1.72333	0.107858	2.99	3.05	2.75	2.93	0.158745	2.1	2.08	1.84	2.00667	0.144684	1.83	1.72	1.59	1.71333	0.120139	2.36	2.39	2.05	2.26667	0.188237	2.3
67	Hongye NO.15	Camellia sinensis var. assamica (Masters) Kitamura	Yingde City, Guangdong Provice	1.54	1.75	1.77	1.68667	0.12741	1.38	1.35	1.98	1.57	0.355387	2.98	3.12	3.12	3.07333	0.080829	3.14	3.3	3.19	3.21	0.0818535	2.17	2.15	2.43	2.25	0.156205	2.79	3.04	3.11	2.98	0.168226	2.58	2.78	2.6	2.65333	0.110151	1.95	1.99	2.2	2.04667	0.134288	2.25	2.48	2.21	2.31333	0.145717	3.19
69	Jinyaoshi	Camellia sinensis (L.) O. Kuntze	Fuan City, Fujian Provice	0.47	0.55	0.4	0.473333	0.0750555	0.48	0.49	0.35	0.44	0.0781025	1.2	1.08	1.08	1.12	0.069282	2.36	2.54	2.54	2.48	0.103923	2.6	2.6	2.31	2.50333	0.167432	3.02	2.79	2.9	2.90333	0.115036	2.1	2.3	2.17	2.19	0.101489	2.66	2.67	2.68	2.67	0.01	2.56	2.36	2.52	2.48	0.10583	1.95
70	Lingyun NO.6	Camellia sinensis var. pubilimba Chang	Lingyun City, Guangxi Provice	4.14	3.98	3.96	4.02667	0.0986577	1.37	1.38	1.65	1.46667	0.15885	1.08	1.02	1.28	1.12667	0.136137	2.76	2.55	2.57	2.62667	0.115902	2.68	2.56	2.84	2.69333	0.140475	3.04	3.08	3.45	3.19	0.226053	2.58	2.28	2.47	2.44333	0.151767	3	2.93	3.12	3.01667	0.0960902	2.62	2.68	2.92	2.74	0.158745	2.86
73	Guihong NO.3	Camellia sinensis (L.) O. Kuntze	Guilin City, Guangxi Provice	1	1.04	1.2	1.08	0.10583	2.04	2.02	1.66	1.90667	0.213854	2.33	2.33	2.23	2.29667	0.057735	2.99	3.05	3.2	3.08	0.108167	2.56	2.56	2.3	2.47333	0.150111	2.87	2.72	2.58	2.72333	0.145029	1.78	1.76	2.05	1.86333	0.161967	2.98	2.96	2.57	2.83667	0.231157	2.84	2.86	2.63	2.77667	0.12741	1.4
74	Baxian 43	Camellia sinensis (L.) O. Kuntze	Yingde City, Guangdong Provice	1.45	1.46	1.73	1.54667	0.15885	1.17	1.25	1.33	1.25	0.08	2.75	2.95	2.78	2.82667	0.107858	3.02	3.01	3.04	3.02333	0.0152753	2.21	2.3	2.27	2.26	0.0458258	2.74	2.93	2.81	2.82667	0.0960902	1.76	1.74	2.1	1.86667	0.20232	2.28	2.54	2.45	2.42333	0.132035	2.74	2.96	2.71	2.80333	0.136504	2.23
75	Shangpocha	Camellia sinensis (L.) O. Kuntze	Guilin City, Guangxi Provice	1.57	1.71	1.6	1.62667	0.0737111	1.45	1.25	1.23	1.31	0.121655	1.92	2.05	2.01	1.99333	0.0665833	2.85	2.99	3	2.94667	0.083865	2.28	2.18	2.22	2.22667	0.0503322	3.21	3.52	3.71	3.48	0.252389	2.56	2.94	2.74	2.74667	0.190088	2.99	2.85	2.95	2.93	0.072111	2.93	3.25	3.1	3.09333	0.160104	1.85
77	Zijuan	Camellia sinensis var. assamica (Masters) Kitamura	Puer City, Yunnan Provice	1.57	1.76	1.87	1.73333	0.151767	1.17	1.16	0.92	1.08333	0.141539	2.09	2.04	2.02	2.05	0.0360555	2.66	2.82	2.72	2.73333	0.080829	2.96	2.96	2.75	2.89	0.121244	2.98	2.74	2.98	2.9	0.138564	1.55	1.76	1.64	1.65	0.105357	2.58	2.56	2.27	2.47	0.173494	4.39	4.09	4.34	4.27333	0.160728	1.62
79	Huangyeshuixian	Camellia sinensis (L.) O. Kuntze	Yingde City, Guangdong Provice	2.49	2.37	2.34	2.4	0.0793725	0.74	0.88	0.82	0.813333	0.0702377	0.72	0.77	0.7	0.73	0.0360555	4.12	3.85	4.24	4.07	0.19975	3.21	3.4	3.3	3.30333	0.0950438	3.68	3.93	4.02	3.87667	0.176163	2.01	1.78	1.91	1.9	0.115326	2.35	2.63	2.5	2.49333	0.140119	3.65	3.98	3.64	3.75667	0.193477	3.07
86	Fuyou NO.1	Camellia sinensis (L.) O. Kuntze	Yingde City, Guangdong Provice	2.31	2.28	2.52	2.37	0.130767	0.93	0.9	1.01	0.946667	0.0568624	2.01	2.18	2.19	2.12667	0.10116	3.08	3.1	3.33	3.17	0.138924	2.74	3.15	2.74	2.87667	0.236714	3.57	3.74	3.61	3.64	0.0888819	2.01	1.93	2.21	2.05	0.144222	2.41	2.35	2.5	2.42	0.0754983	2.74	2.98	2.87	2.86333	0.120139	3.52
87	Youxuan NO.17	Camellia sinensis (L.) O. Kuntze	Yingde City, Guangdong Provice	1.84	1.81	1.54	1.73	0.165227	1.14	1.24	1.08	1.15333	0.080829	1.53	1.49	1.4	1.47333	0.0665833	2.78	2.75	2.54	2.69	0.130767	2.18	2.35	2.31	2.28	0.0888819	3.65	3.65	3.37	3.55667	0.161658	2.1	2.14	1.87	2.03667	0.145717	2.42	2.54	2.51	2.49	0.06245	3.26	3.32	2.91	3.16333	0.221435	2.51
88	Lechangbaimao NO.14	Camellia sinensis var. pubilimba Chang	Lechang City, Guangdong Provice	0.99	0.89	1.06	0.98	0.08544	0.82	0.82	1.07	0.903333	0.144338	1.09	1.13	1.29	1.17	0.10583	3.39	3.21	3.41	3.33667	0.110151	2.01	2	2.22	2.07667	0.124231	3.19	3.3	3.51	3.33333	0.162583	2.23	2.01	2.21	2.15	0.121655	2.62	2.63	2.98	2.74333	0.20502	3.01	3.01	3.28	3.1	0.155885	3.06
92	Zhenong NO.12	Camellia sinensis (L.) O. Kuntze	Hanzhou City, Zhejiang Provice	1.02	1.12	1.08	1.07333	0.0503322	1.64	1.43	1.27	1.44667	0.185562	1.72	1.67	1.76	1.71667	0.0450925	2.41	2.53	2.32	2.42	0.105357	2.07	1.96	1.99	2.00667	0.0568624	2.46	2.54	2.61	2.53667	0.0750555	1.45	1.63	1.47	1.51667	0.0986577	3.17	2.96	3.02	3.05	0.108167	3.25	3.25	3.61	3.37	0.207846	3.79
93	Hongyan NO.9	Camellia sinensis (L.) O. Kuntze	Yingde City, Guangdong Provice	1.77	1.81	2.09	1.89	0.174356	0.72	0.8	0.76	0.76	0.04	1.36	1.3	1.21	1.29	0.0754983	2.3	2.3	2.35	2.31667	0.0288675	2.14	2.25	2.24	2.21	0.0608276	2.64	2.63	2.33	2.53333	0.176163	1.65	1.7	1.92	1.75667	0.143643	2.01	2.21	2.08	2.1	0.101489	2.44	2.59	2.28	2.43667	0.155027	1.51
94	Banshanyuancha NO.21	Camellia sinensis (L.) O. Kuntze	Shaoguan City, Guangdong Provice	0.42	0.4	0.36	0.393333	0.0305505	0.33	0.37	0.45	0.383333	0.061101	0.93	0.98	1.02	0.976667	0.0450925	3.25	3.33	3.01	3.19667	0.166533	1.94	1.85	2.12	1.97	0.137477	2.17	2.31	2.15	2.21	0.087178	2.49	2.54	2.37	2.46667	0.0873689	2.53	2.52	2.85	2.63333	0.187705	2.62	2.89	2.62	2.71	0.155885	1.99
96	Qingxin NO.1	Camellia sinensis (L.) O. Kuntze	Yingde City, Guangdong Provice	1.94	1.98	2.32	2.08	0.208806	1.08	1.01	0.95	1.01333	0.0650641	4.55	4.48	5	4.67667	0.282194	2.52	2.58	2.79	2.63	0.141774	2.09	2.05	2.02	2.05333	0.0351188	2.79	2.63	2.68	2.7	0.0818535	2.51	2.56	2.93	2.66667	0.22942	2.96	2.96	2.67	2.86333	0.167432	3.86	3.66	3.86	3.79333	0.11547	2.62
106	Longmenzhong NO.9	Camellia sinensis (L.) O. Kuntze	Huizhou City, Guangdong Provice	1.27	1.41	1.47	1.38333	0.102632	0.53	0.4	0.4	0.443333	0.0750555	2.04	2.14	1.84	2.00667	0.152753	3.13	3.28	3.14	3.18333	0.083865	2.3	2.18	2.24	2.24	0.06	2.79	2.79	2.45	2.67667	0.196299	2.44	2.71	2.35	2.5	0.18735	3.18	3.01	2.97	3.05333	0.111505	2.36	2.38	2.14	2.29333	0.133167	2.32
107	Lechangbaimao NO.2	Camellia sinensis var. pubilimba Chang	Lechang City, Guangdong Provice	0.71	0.58	0.64	0.643333	0.0650641	0.81	0.96	0.82	0.863333	0.083865	0.7	0.79	0.73	0.74	0.0458258	2.05	1.93	1.96	1.98	0.06245	1.74	1.96	1.87	1.85667	0.110604	3.42	3.62	3.53	3.52333	0.100167	2.16	2.01	2.15	2.10667	0.083865	1.61	1.72	1.74	1.69	0.07	2.05	2.35	2.1	2.16667	0.160728	2.16
108	Hongyan NO.12	Camellia sinensis (L.) O. Kuntze	Yingde City, Guangdong Provice	1.08	1.07	1.41	1.18667	0.193477	0.8	0.65	0.85	0.766667	0.104083	1.13	1.13	0.93	1.06333	0.11547	3.68	3.8	3.98	3.82	0.150997	3.08	3	3.05	3.04333	0.0404145	3.8	3.76	3.48	3.68	0.174356	2.18	2.14	2.39	2.23667	0.134288	2.76	2.52	2.59	2.62333	0.123423	2.89	2.89	2.67	2.81667	0.127017	1.82
112	Yunnandaye	Camellia sinensis var. assamica (Masters) Kitamura	Menghai City, Yunnan Provice	3.73	3.59	3.59	3.63667	0.080829	1.52	1.69	1.56	1.59	0.0888819	3.21	2.96	3.05	3.07333	0.126623	3.04	2.89	3.07	3	0.0964365	2.14	2.33	2.38	2.28333	0.126623	3.79	3.62	3.8	3.73667	0.10116	1.79	1.65	1.85	1.76333	0.102632	1.96	2.15	2.06	2.05667	0.0950438	2.53	2.31	2.5	2.44667	0.119304	2.03
113	Fengqing NO.1	Camellia sinensis var. assamica (Masters) Kitamura	Fengqing City, Yunnan Provice	3.43	3.43	3.26	3.37333	0.0981495	1.57	1.63	1.66	1.62	0.0458258	3.73	3.95	3.68	3.78667	0.143643	2.51	2.53	2.39	2.47667	0.0757188	2.04	2.14	1.96	2.04667	0.090185	1.93	2.08	1.98	1.99667	0.0763763	1.82	1.86	1.6	1.76	0.14	2.06	2.22	2.05	2.11	0.0953939	2.01	2.26	1.92	2.06333	0.176163	1.85
114	Dongya NO.8	Camellia sinensis (L.) O. Kuntze	Yingde City, Guangdong Provice	2.11	2.01	1.76	1.96	0.180278	1.67	1.47	1.6	1.58	0.101489	3.18	3.14	3.37	3.23	0.122882	3.25	3.17	3.09	3.17	0.08	2.46	2.28	2.58	2.44	0.150997	3.47	3.42	3.92	3.60333	0.275379	1.86	1.74	1.83	1.81	0.06245	3.75	3.51	3.36	3.54	0.196723	2.78	2.78	2.9	2.82	0.069282	1.64
115	Yingchaqimen NO.1	Camellia sinensis (L.) O. Kuntze	Yingde City, Guangdong Provice	1.1	1.08	1.26	1.14667	0.0986577	0.71	0.53	0.45	0.563333	0.133167	1.56	1.48	1.28	1.44	0.144222	2.52	2.47	2.58	2.52333	0.0550757	1.86	1.69	1.82	1.79	0.0888819	2.67	2.68	2.41	2.58667	0.15308	2.69	2.69	2.95	2.77667	0.150111	2.89	2.63	2.68	2.73333	0.137961	2.94	2.98	2.63	2.85	0.191572	2.96
117	Lechangbaimao NO.3	Camellia sinensis var. pubilimba Chang	Lechang City, Guangdong Provice	1.01	0.97	0.75	0.91	0.14	0.45	0.6	0.52	0.523333	0.0750555	0.69	0.53	0.48	0.566667	0.109697	2.33	2.36	2.01	2.23333	0.193993	2.18	2.3	2.15	2.21	0.0793725	2.99	2.86	3.09	2.98	0.115326	1.84	1.9	1.5	1.74667	0.215716	3.38	3.69	3.68	3.58333	0.176163	3.98	3.68	3.56	3.74	0.216333	1.63
119	Mingke NO.3	Camellia sinensis (L.) O. Kuntze	Fuan City, Fujian Provice	2.56	2.82	2.89	2.75667	0.173877	1.99	1.78	2.02	1.93	0.130767	5.13	5.55	5.7	5.46	0.295466	2.39	2.56	2.57	2.50667	0.10116	2.21	2.21	2.21	2.21	0	2.74	2.81	2.61	2.72	0.101489	2.13	2.36	2	2.16333	0.1823	2.54	2.41	2.46	2.47	0.0655744	2.42	2.74	2.49	2.55	0.168226	1.98
122	Lingyun NO.18	Camellia sinensis var. pubilimba Chang	Lingyun City, Guangxi Provice	3.32	3.06	3.1	3.16	0.14	1.63	1.73	1.73	1.69667	0.057735	1.7	1.86	1.59	1.71667	0.135769	2.88	2.66	2.79	2.77667	0.110604	3.2	3.36	3.26	3.27333	0.080829	3.21	3.36	3.29	3.28667	0.0750555	2.14	2.01	2.06	2.07	0.0655744	2.56	2.76	2.74	2.68667	0.110151	1.93	2.05	1.91	1.96333	0.0757188	1.85
123	D29	Camellia sinensis (L.) O. Kuntze	Huizhou City, Guangdong Provice	0	0	0	0	0	0.03	0.05	0.03	0.0366667	0.011547	0	0	0	0	0	0.08	0.09	0.11	0.0933333	0.0152753	0.09	0.1	0.09	0.0933333	0.0057735	0.11	0.1	0.13	0.113333	0.0152753	2.05	2.14	1.98	2.05667	0.0802081	2.21	2.36	2.17	2.24667	0.100167	1.75	1.75	2	1.83333	0.144338	0.8
125	Jiangxishangmeizhouzhong	Camellia sinensis (L.) O. Kuntze	Shangmeizhou City, Jiangxi Provice	1.35	1.52	1.63	1.5	0.141067	1.44	1.16	1.21	1.27	0.149332	0.99	1.04	0.89	0.973333	0.0763763	2.65	2.86	2.71	2.74	0.108167	1.98	1.84	1.89	1.90333	0.070946	3.06	3.08	2.85	2.99667	0.12741	2.04	2.25	2.1	2.13	0.108167	2.29	2.12	2.18	2.19667	0.0862168	2.63	2.98	2.68	2.76333	0.189297	2.72
126	D4	Camellia sinensis var. pubilimba Chang	Huizhou City, Guangdong Provice	0	0	0	0	0	0.03	0.03	0.04	0.0333333	0.0057735	0	0	0	0	0	0.12	0.13	0.13	0.126667	0.0057735	0.12	0.11	0.09	0.106667	0.0152753	0.03	0.04	0.04	0.0366667	0.0057735	2.42	2.41	2.81	2.54667	0.228108	2.3	2.28	2	2.19333	0.16773	2.04	2.11	2.17	2.10667	0.0650641	0.86
127	Gaozhouhongya NO.1	Camellia sinensis (L.) O. Kuntze	Maoming City, Guangdong Provice	2.12	1.89	1.75	1.92	0.186815	1.78	2.06	2.04	1.96	0.156205	3.69	3.57	3.77	3.67667	0.100664	3.84	3.62	4.06	3.84	0.22	2.04	2.15	1.98	2.05667	0.0862168	2.19	2.08	2.09	2.12	0.0608276	3.68	3.35	3.48	3.50333	0.166233	2.93	3.04	2.9	2.95667	0.0737111	2.98	2.68	2.97	2.87667	0.170392	2.99
128	Guangningdayeqingxin NO.5	Camellia sinensis (L.) O. Kuntze	Zhaoqing City, Guangdong Province	1.75	1.98	1.81	1.84667	0.119304	1.26	1.25	1.37	1.29333	0.0665833	2.33	2.43	2.22	2.32667	0.10504	3.36	3.47	3.36	3.39667	0.0635085	1.98	1.9	2.06	1.98	0.08	3.05	2.99	2.75	2.93	0.158745	1.63	1.85	1.67	1.71667	0.117189	1.72	1.75	2.06	1.84333	0.188237	2.1	2.12	2.03	2.08333	0.0472582	1.49
129	Yinghong NO.5	Camellia sinensis var. assamica (Masters) Kitamura	Yingde City, Guangdong Provice	2.01	1.99	1.92	1.97333	0.0472582	1.66	1.64	1.49	1.59667	0.0929157	1.68	1.93	2.04	1.88333	0.184481	3.19	3.25	3.03	3.15667	0.113725	2.88	2.86	2.52	2.75333	0.20232	3.47	3.69	3.41	3.52333	0.147422	2.08	2.17	1.8	2.01667	0.192959	2.77	2.74	2.43	2.64667	0.188237	2.93	3.16	3.04	3.04333	0.115036	3.06
131	Puningxiaoye NO.1	Camellia sinensis (L.) O. Kuntze	Jieyang City, Guangdong Provice	0.65	0.63	0.89	0.723333	0.144684	1.73	1.69	1.65	1.69	0.04	4.3	4.35	4.66	4.43667	0.195021	3.46	3.42	3.85	3.57667	0.237557	2.3	2.25	1.93	2.16	0.200749	3.89	3.69	3.66	3.74667	0.125033	2.63	2.58	2.87	2.69333	0.155027	2.96	2.96	2.76	2.89333	0.11547	3.16	3.06	3.13	3.11667	0.051316	1.52
132	Bairuixiang	Camellia sinensis (L.) O. Kuntze	Wuyishan City, Fujian Provice	0.99	1.02	1.2	1.07	0.113578	1.22	1.39	1.3	1.30333	0.085049	3.6	3.68	3.43	3.57	0.127671	2.72	2.89	3.16	2.92333	0.221886	2.24	2.39	2.3	2.31	0.0754983	2.74	2.75	2.38	2.62333	0.210792	1.68	1.77	1.85	1.76667	0.085049	3.42	3.69	3.39	3.5	0.165227	3.22	3.26	2.97	3.15	0.157162	1.09
135	Milanxiang	Camellia sinensis (L.) O. Kuntze	Chaoshan City, Guangdong Provice	1.59	1.64	1.51	1.58	0.0655744	0.71	0.85	0.85	0.803333	0.080829	1.52	1.74	1.58	1.61333	0.113725	3.99	3.96	3.68	3.87667	0.170978	2.42	2.74	2.78	2.64667	0.197315	3	3.16	3.07	3.07667	0.0802081	1.63	1.63	1.51	1.59	0.069282	3.28	3.47	3.37	3.37333	0.0950438	3.02	3.29	3.16	3.15667	0.135031	1.13
137	Youxuan NO.2	Camellia sinensis (L.) O. Kuntze	Yingde City, Guangdong Provice	2.64	2.48	2.82	2.64667	0.170098	0.61	0.63	0.7	0.646667	0.0472582	1.55	1.68	1.63	1.62	0.0655744	1.63	1.63	1.74	1.66667	0.0635085	2.74	2.7	2.99	2.81	0.157162	2.24	2.39	2.25	2.29333	0.083865	2.36	2.39	2.63	2.46	0.147986	2.69	2.63	2.71	2.67667	0.0416333	2.26	2.46	2.35	2.35667	0.100167	2.71
138	Xinxuan NO.9	Camellia sinensis (L.) O. Kuntze	Yingde City, Guangdong Provice	0.38	0.48	0.42	0.426667	0.0503322	0.23	0.27	0.24	0.246667	0.0208167	0.78	0.74	0.62	0.713333	0.0832666	2.15	2.3	2.3	2.25	0.0866025	2.05	2.36	2.07	2.16	0.173494	2.36	2.32	2	2.22667	0.197315	2.12	2.28	2.16	2.18667	0.0832666	2.52	2.78	2.68	2.66	0.131149	2.84	2.89	2.63	2.78667	0.137961	1.18
139	Dongya NO.10	Camellia sinensis (L.) O. Kuntze	Yingde City, Guangdong Provice	1.78	1.56	1.53	1.62333	0.136504	1.49	1.35	1.5	1.44667	0.083865	2.83	2.69	2.85	2.79	0.087178	2.77	2.63	2.8	2.73333	0.0907377	2.44	2.18	2.45	2.35667	0.15308	3.05	2.98	2.94	2.99	0.0556776	2.89	2.71	2.83	2.81	0.0916515	3.96	3.62	3.58	3.72	0.208806	3.95	3.78	3.91	3.88	0.0888819	2.56
142	Yinghong NO.1	Camellia sinensis var. assamica (Masters) Kitamura	Yingde City, Guangdong Provice	2.71	2.92	2.67	2.76667	0.134288	1.21	1.26	1.06	1.17667	0.104083	1.75	1.99	2.03	1.92333	0.151438	2.01	2.14	2.05	2.06667	0.0665833	2.8	2.7	2.52	2.67333	0.141892	3.57	3.72	3.55	3.61333	0.0929157	1.78	1.92	1.64	1.78	0.14	2.58	2.53	2.14	2.41667	0.240901	2.6	2.78	2.48	2.62	0.150997	2.2
144	Shizubaimao NO.7	Camellia sinensis var. pubilimba Chang	Yingde City, Guangdong Provice	0.86	0.72	0.7	0.76	0.087178	0.75	0.8	0.9	0.816667	0.0763763	0	0	0	0	0	2.59	2.28	2.47	2.44667	0.156312	1.93	1.85	2.02	1.93333	0.085049	0.15	0.13	0.13	0.136667	0.011547	1.77	1.65	1.79	1.73667	0.0757188	2.64	2.72	2.97	2.77667	0.172143	2.74	2.54	2.69	2.65667	0.104083	1.47
147	Dancong NO.22	Camellia sinensis (L.) O. Kuntze	Yingde City, Guangdong Provice	1.72	1.87	1.66	1.75	0.108167	1.17	1.27	1.4	1.28	0.115326	2.32	2.53	2.62	2.49	0.153948	2.93	3.08	3.12	3.04333	0.100167	2.47	2.45	2.63	2.51667	0.0986577	2.87	3.06	3.05	2.99333	0.106927	2.01	2.04	2.04	2.03	0.0173205	1.93	1.96	2.1	1.99667	0.0907377	2.85	3.06	3	2.97	0.108167	2.06
148	Qingfeng	Camellia sinensis (L.) O. Kuntze	Hanzhou City, Zhejiang Provice	1.32	1.49	1.61	1.47333	0.145717	0.92	0.93	0.68	0.843333	0.141539	2.49	2.31	2.67	2.49	0.18	2.15	2.21	2.5	2.28667	0.187172	1.68	1.68	1.32	1.56	0.207846	2.83	2.76	2.71	2.76667	0.0602771	2.24	2.28	2.55	2.35667	0.168622	2.38	2.41	2.11	2.3	0.165227	2.76	2.65	2.68	2.69667	0.0568624	1.99
177	Bantianyao	Camellia sinensis (L.) O. Kuntze	Fuan City, Fujian Provice	0.69	0.79	0.64	0.706667	0.0763763	0.42	0.44	0.61	0.49	0.104403	1.02	1.02	1.17	1.07	0.0866025	2.18	2.32	2.36	2.28667	0.0945163	2.62	2.64	2.91	2.72333	0.161967	2.47	2.41	2.62	2.5	0.108167	2.14	2.35	2.18	2.22333	0.111505	2.5	2.42	2.76	2.56	0.177764	2.41	2.39	2.73	2.51	0.190788	1.7
178	D1	Camellia ptilophylla Chang	Huizhou City, Guangdong Provice	0.06	0.05	0.07	0.06	0.01	0.16	0.14	0.1	0.133333	0.0305505	0	0	0	0	0	3.14	2.95	3.01	3.03333	0.0971253	2.34	2.36	2.11	2.27	0.138924	1.98	1.98	1.75	1.90333	0.132791	1.88	1.74	1.69	1.77	0.0984886	2.31	2.33	2.03	2.22333	0.16773	2.46	2.49	2.21	2.38667	0.153731	1.13
182	Guangzhouxiaoyebaixin NO.1	Camellia sinensis (L.) O. Kuntze	Guangzhou City, Guangdong Provice	1.47	1.39	1.55	1.47	0.08	0.49	0.49	0.72	0.566667	0.132791	4.11	3.96	4.15	4.07333	0.100167	2.68	2.83	3.11	2.87333	0.218251	2.17	2.16	2.29	2.20667	0.0723418	3.08	2.98	2.91	2.99	0.08544	3.02	3.02	3.34	3.12667	0.184752	3.56	3.46	4.03	3.68333	0.304357	3.85	3.68	4.15	3.89333	0.237978	3.13
185	Baimudan	Camellia sinensis (L.) O. Kuntze	Fuan City, Fujian Provice	0.89	1.13	1.01	1.01	0.12	0.19	0.2	0.28	0.223333	0.0493288	0.93	1.08	1.02	1.01	0.0754983	2.43	2.52	2.37	2.44	0.0754983	3.3	3.24	3.43	3.32333	0.0971253	3.04	3.17	2.96	3.05667	0.105987	2.33	2.48	2.48	2.43	0.0866025	3.65	3.59	3.91	3.71667	0.170098	4.22	4.39	4.27	4.29333	0.0873689	2.19
186	Dancong NO.3	Camellia sinensis (L.) O. Kuntze	Yingde City, Guangdong Provice	1.67	1.38	1.24	1.43	0.219317	0.66	0.63	0.43	0.573333	0.125033	1.63	1.47	1.65	1.58333	0.0986577	3.78	3.62	3.71	3.70333	0.0802081	2.24	2.24	1.93	2.13667	0.178979	3.68	3.49	3.56	3.57667	0.0960902	1.85	1.7	1.68	1.74333	0.0929157	2.18	2.21	1.95	2.11333	0.142244	3.21	3.01	3	3.07333	0.118462	1.69
187	Banshanyuancha NO.12	Camellia sinensis (L.) O. Kuntze	Shaoguan City, Guangdong Provice	0.44	0.58	0.57	0.53	0.0781025	0.41	0.44	0.51	0.453333	0.051316	0.75	0.76	1.07	0.86	0.181934	2.01	2.09	2.15	2.08333	0.0702377	1.82	1.74	2.12	1.89333	0.200333	2.3	2.26	2.38	2.31333	0.061101	1.89	2.03	2.04	1.98667	0.083865	1.92	1.92	2.07	1.97	0.0866025	2.04	2.18	2.33	2.18333	0.145029	1.85
188	Dongya NO.9	Camellia sinensis (L.) O. Kuntze	Yingde City, Guangdong Provice	1.89	1.99	1.87	1.91667	0.064291	0.68	0.72	0.89	0.763333	0.111505	2.52	2.78	2.57	2.62333	0.137961	2.33	2.58	2.57	2.49333	0.141539	1.93	1.95	2.05	1.97667	0.064291	2.9	3.04	2.76	2.9	0.14	2.47	2.67	2.87	2.67	0.2	3.63	3.65	3.75	3.67667	0.064291	4.01	4.39	4.42	4.27333	0.228546	2.39
189	Guangzhouxiaoyebaixin NO.3	Camellia sinensis (L.) O. Kuntze	Guangzhou City, Guangdong Provice	1.78	1.62	1.71	1.70333	0.0802081	1.42	1.4	1.31	1.37667	0.0585947	3.33	3.41	3.08	3.27333	0.172143	2.99	2.83	2.83	2.88333	0.092376	2.14	2.14	1.87	2.05	0.155885	2.67	2.74	2.52	2.64333	0.112398	2.78	2.62	2.88	2.76	0.131149	2.64	2.65	2.27	2.52	0.216564	2.95	3.01	2.7	2.88667	0.164418	1.95
190	Jinmudan	Camellia sinensis (L.) O. Kuntze	Fuan City, Fujian Provice	1.18	1.28	1.04	1.16667	0.120554	1.68	1.39	1.67	1.58	0.164621	2.56	2.33	2.66	2.51667	0.169214	2.2	2.21	1.99	2.13333	0.124231	2.74	2.63	2.64	2.67	0.0608276	2.99	2.95	2.92	2.95333	0.0351188	2.99	2.98	2.64	2.87	0.199249	3.98	3.79	3.81	3.86	0.104403	2.56	2.45	2.5	2.50333	0.0550757	3.44
191	Guangnongdayeqingxin NO.4	Camellia sinensis (L.) O. Kuntze	Zhaoqing City, Guangdong Province	3.79	3.78	4.06	3.87667	0.15885	1.67	1.93	1.89	1.83	0.14	3.33	3.29	3.71	3.44333	0.231805	2.68	2.63	2.9	2.73667	0.143643	2.41	2.63	2.59	2.54333	0.117189	3.19	3.17	3.5	3.28667	0.185023	2.39	2.44	2.66	2.49667	0.143643	2.67	2.84	2.61	2.70667	0.119304	2.73	2.68	3.26	2.89	0.321403	1.15
192	Hongyan NO.4	Camellia sinensis (L.) O. Kuntze	Yingde City, Guangdong Provice	1.34	1.21	1.23	1.26	0.07	0.4	0.45	0.4	0.416667	0.0288675	1.02	0.98	0.98	0.993333	0.023094	2.79	2.86	2.66	2.77	0.101489	1.63	1.85	1.9	1.79333	0.143643	3.33	3.2	3.28	3.27	0.0655744	1.78	1.86	1.5	1.71333	0.189033	2.15	2.26	2.1	2.17	0.0818535	2.71	2.6	2.54	2.61667	0.0862168	1.75
195	Guibeidaye NO.4	Camellia sinensis (L.) O. Kuntze	Guilin City, Guangxi Provice	1.09	1.08	1.38	1.18333	0.170392	0.93	0.72	0.8	0.816667	0.105987	2.82	2.83	2.71	2.78667	0.0665833	2.66	2.8	3.07	2.84333	0.208407	2.86	2.68	2.61	2.71667	0.12897	2.76	2.93	2.77	2.82	0.0953939	2.09	2.06	2.31	2.15333	0.136504	2.54	2.4	2.28	2.40667	0.130128	3.28	3.2	3.8	3.42667	0.325781	2.16
196	Dongya NO.2	Camellia sinensis (L.) O. Kuntze	Yingde City, Guangdong Provice	1.28	1.42	1.44	1.38	0.087178	0.42	0.43	0.38	0.41	0.0264575	2.44	2.34	2.24	2.34	0.1	3.49	3.74	3.61	3.61333	0.125033	2.14	2.29	1.95	2.12667	0.170392	2.41	2.23	2.26	2.3	0.0964365	2.76	2.99	3.12	2.95667	0.1823	2.68	2.71	2.47	2.62	0.130767	3.26	3.06	3.24	3.18667	0.110151	2.93
197	Yundadanlv	Camellia sinensis var. assamica (Masters) Kitamura	Yingde City, Guangdong Provice	1.54	1.34	1.45	1.44333	0.100167	0.71	0.85	0.71	0.756667	0.080829	1.25	1.36	1.37	1.32667	0.0665833	2.89	2.68	3.02	2.86333	0.171561	1.74	1.96	1.84	1.84667	0.110151	3.02	3.13	2.99	3.04667	0.0737111	2.16	1.96	1.94	2.02	0.121655	1.88	1.95	1.93	1.92	0.0360555	2.08	2.31	2.13	2.17333	0.120968	3.79
199	Hunandonghuzao	Camellia sinensis (L.) O. Kuntze	Hunan Provice	2.08	2.33	2.36	2.25667	0.153731	1.06	1.14	1.25	1.15	0.0953939	2.69	2.43	2.53	2.55	0.131149	2.38	2.53	2.57	2.49333	0.100167	2.25	2.35	2.48	2.36	0.115326	2.98	2.71	2.78	2.82333	0.140119	2.05	2.17	1.97	2.06333	0.100664	2.46	2.45	2.69	2.53333	0.135769	3.21	3.11	3.09	3.13667	0.064291	2.29
200	Hepingxiaoye NO.1	Camellia sinensis (L.) O. Kuntze	Heyuan City, Guangdong Province	1.13	1.03	1.05	1.07	0.052915	1.32	1.05	1.36	1.24333	0.168622	1.77	1.72	1.51	1.66667	0.137961	2.3	2.14	2.46	2.3	0.16	2.38	2.14	2.23	2.25	0.121244	2.48	2.49	2.27	2.41333	0.124231	1.94	1.72	1.75	1.80333	0.119304	2.16	2.01	2.05	2.07333	0.0776745	2.29	2.39	2.09	2.25667	0.152753	1.56
202	Hongye NO.22	Camellia sinensis var. assamica (Masters) Kitamura	Yingde City, Guangdong Provice	2.76	2.99	3.02	2.92333	0.142244	1.39	1.36	1.13	1.29333	0.142244	4.32	4.41	4.37	4.36667	0.0450925	2.78	3.04	2.91	2.91	0.13	2.98	2.99	2.69	2.88667	0.170392	3.08	3.22	3.14	3.14667	0.0702377	1.68	1.82	1.65	1.71667	0.0907377	2.45	2.36	2.16	2.32333	0.148436	2.2	2.29	2.23	2.24	0.0458258	2.51
203	A6	Camellia ptilophylla Chang	Huizhou City, Guangdong Provice	0.03	0.02	0.01	0.02	0.01	0.04	0.05	0.05	0.0466667	0.0057735	0.3	0.29	0.32	0.303333	0.0152753	0.26	0.26	0.24	0.253333	0.011547	0.1	0.11	0.13	0.113333	0.0152753	0.08	0.07	0.08	0.0766667	0.0057735	1.76	1.65	1.39	1.6	0.19	2.52	2.45	2.64	2.53667	0.0960902	1.96	1.96	2.07	1.99667	0.0635085	0.99
205	Dongya NO.1	Camellia sinensis (L.) O. Kuntze	Yingde City, Guangdong Provice	1.17	1.19	1.36	1.24	0.104403	0.45	0.59	0.57	0.536667	0.0757188	2.25	2.3	2.4	2.31667	0.0763763	2.63	2.84	2.62	2.69667	0.124231	1.44	1.68	1.55	1.55667	0.120139	2.7	2.59	3.03	2.77333	0.228983	1.79	1.86	2.01	1.88667	0.112398	2.25	2.41	2.41	2.35667	0.092376	2.81	2.77	3.12	2.9	0.191572	1.97
207	A26	Camellia ptilophylla Chang	Huizhou City, Guangdong Provice	0.03	0.05	0.06	0.0466667	0.0152753	0.06	0.05	0.06	0.0566667	0.0057735	0	0	0	0	0	0.1	0.12	0.11	0.11	0.01	0.12	0.12	0.16	0.133333	0.023094	0.14	0.14	0.11	0.13	0.0173205	2.4	2.51	2.37	2.42667	0.0737111	2.7	2.58	2.83	2.70333	0.125033	2.19	2.22	1.94	2.11667	0.153731	0.82
211	Dongya NO.11	Camellia sinensis (L.) O. Kuntze	Yingde City, Guangdong Provice	1.21	0.92	0.87	1	0.183576	0.77	0.85	0.65	0.756667	0.100664	2.44	2.63	2.43	2.5	0.112694	2.93	2.82	2.9	2.88333	0.0568624	2.69	2.88	2.55	2.70667	0.16563	2.56	2.75	2.53	2.61333	0.119304	2.31	2.14	2.16	2.20333	0.0929157	2.35	2.51	2.57	2.47667	0.113725	2.93	3.04	3.04	3.00333	0.0635085	2.05
213	Mingke NO.4	Camellia sinensis (L.) O. Kuntze	Fuan City, Fujian Provice	1.77	1.92	1.96	1.88333	0.100167	1.23	1.29	1.07	1.19667	0.113725	2.99	2.85	2.94	2.92667	0.070946	2.34	2.56	2.4	2.43333	0.113725	2.68	2.63	2.35	2.55333	0.177858	2.55	2.36	2.46	2.45667	0.0950438	2.13	2.29	2.37	2.26333	0.122202	3.19	3.26	3.06	3.17	0.101489	2.36	2.19	2.19	2.24667	0.0981495	3.03
214	Hongyan NO.13	Camellia sinensis (L.) O. Kuntze	Yingde City, Guangdong Provice	1.51	1.43	1.63	1.52333	0.100664	0.89	0.88	0.75	0.84	0.0781025	2.3	2.45	2.32	2.35667	0.0814453	2.39	2.26	2.67	2.44	0.209523	2.36	2.3	2.05	2.23667	0.164418	3.12	3.25	3.04	3.13667	0.105987	1.93	1.9	2.02	1.95	0.06245	2.28	2.29	2.28	2.28333	0.0057735	3.29	3.52	3.5	3.43667	0.12741	2.01
215	Lechangbaimao NO.10	Camellia sinensis var. pubilimba Chang	Lechang City, Guangdong Provice	0.71	0.72	0.64	0.69	0.043589	0.51	0.46	0.66	0.543333	0.104083	1.01	0.9	0.89	0.933333	0.0665833	3.1	3.14	2.93	3.05667	0.111505	2.31	2.33	2.57	2.40333	0.144684	1.99	1.82	1.92	1.91	0.08544	2.84	2.84	2.49	2.72333	0.202073	2.35	2.33	2.59	2.42333	0.144684	3.24	3.12	3.15	3.17	0.06245	1.74
216	Hunanxiangbolv	Camellia sinensis (L.) O. Kuntze	Hunan Provice	2.26	2.32	2.2	2.26	0.06	1.11	1.25	1.03	1.13	0.111355	1.52	1.66	1.8	1.66	0.14	3.79	3.9	3.55	3.74667	0.178979	2.25	2.45	2.36	2.35333	0.100167	3.32	3.59	3.34	3.41667	0.150444	2.54	2.55	2.3	2.46333	0.141539	2.65	2.86	2.84	2.78333	0.115902	3.08	3.36	3.3	3.24667	0.147422	2.88
320	Baxian NO.16	Camellia sinensis (L.) O. Kuntze	Yingde City, Guangdong Provice	1.08	1.13	1.26	1.15667	0.0929157	0.84	0.82	0.63	0.763333	0.115902	2.15	2.15	2.35	2.21667	0.11547	2.67	2.56	2.8	2.67667	0.120139	2.87	2.76	2.47	2.7	0.20664	2.7	2.69	2.79	2.72667	0.0550757	2.58	2.58	2.91	2.69	0.190526	3.14	3.04	2.82	3	0.163707	3.35	3.38	3.75	3.49333	0.222785	1.75
321	Kenniya 301/1	Camellia sinensis var. assamica (Masters) Kitamura	Yingde City, Guangdong Provice	1.38	1.52	1.41	1.43667	0.0737111	0.93	0.99	1.02	0.98	0.0458258	2.3	2.21	2.17	2.22667	0.0665833	4.32	4.58	4.28	4.39333	0.162891	2.49	2.84	2.78	2.70333	0.187172	2	1.84	1.89	1.91	0.0818535	2.74	2.97	2.69	2.8	0.149332	2.71	2.93	2.96	2.86667	0.136504	3.26	3.04	3.21	3.17	0.115326	2.93
323	Huangmeigui	Camellia sinensis (L.) O. Kuntze	Fuan City, Fujian Provice	2.19	2.01	2.11	2.10333	0.090185	0.99	0.83	0.89	0.903333	0.080829	2.01	2.15	2.12	2.09333	0.0737111	3	2.85	3.09	2.98	0.121244	2.98	2.72	2.84	2.84667	0.130128	3.24	3.58	3.59	3.47	0.199249	2.34	2.2	2.26	2.26667	0.0702377	2.54	2.45	2.67	2.55333	0.110604	3.33	3.57	3.45	3.45	0.12	1.95
324	Qianmei 809	Camellia sinensis (L.) O. Kuntze	Meitan City, Guizhou Provice	2.16	2.14	2.27	2.19	0.07	1.17	1.04	1.3	1.17	0.13	2.06	1.87	2.04	1.99	0.104403	3.25	3.21	3.51	3.32333	0.162891	2.74	2.8	2.85	2.79667	0.0550757	3.78	3.54	3.5	3.60667	0.151438	1.93	1.86	2.02	1.93667	0.0802081	2.01	1.98	2.32	2.10333	0.188237	2.71	2.58	2.54	2.61	0.0888819	2.27
325	Ruiming	Camellia sinensis (L.) O. Kuntze	Fuan City, Fujian Provice	1.11	1.28	1.21	1.2	0.08544	1.23	1.3	1.26	1.26333	0.0351188	1.73	1.83	1.72	1.76	0.0608276	2.59	2.53	2.34	2.48667	0.130512	2.19	2.33	2.21	2.24333	0.0757188	2.78	3	2.91	2.89667	0.110604	1.89	1.92	1.82	1.87667	0.051316	2.18	2.34	2.25	2.25667	0.0802081	2.71	2.98	2.73	2.80667	0.150444	1.76
327	Gaozhouhongya NO.2	Camellia sinensis (L.) O. Kuntze	Maoming City, Guangdong Provice	1.76	1.93	1.79	1.82667	0.0907377	1.46	1.44	1.78	1.56	0.190788	2.99	2.94	2.76	2.89667	0.120968	2.4	2.56	2.35	2.43667	0.109697	1.78	1.72	2.01	1.83667	0.15308	2.8	2.79	2.47	2.68667	0.187705	1.3	1.39	1.35	1.34667	0.0450925	1.51	1.45	1.69	1.55	0.1249	2.98	2.99	2.76	2.91	0.13	0.91
328	Banshanyuancha NO.10	Camellia sinensis (L.) O. Kuntze	Shaoguan City, Guangdong Provice	0.68	0.67	0.85	0.733333	0.10116	0.83	0.75	0.84	0.806667	0.0493288	0.77	0.9	0.82	0.83	0.0655744	3.12	3.52	3.23	3.29	0.20664	2.18	2.01	2.11	2.1	0.08544	3.59	3.66	3.1	3.45	0.305123	2.59	2.54	2.93	2.68667	0.212211	2.68	2.56	2.6	2.61333	0.061101	3.35	3.42	3.16	3.31	0.134536	1
329	Kenniya NO.1	Camellia sinensis var. assamica (Masters) Kitamura	Kenya	1.35	1.27	1.05	1.22333	0.155349	1.14	1.21	1.07	1.14	0.07	3.69	3.75	4.07	3.83667	0.204287	3.98	3.98	3.74	3.9	0.138564	2.36	2.41	2.36	2.37667	0.0288675	3.38	3.28	3.64	3.43333	0.185831	2.36	2.3	2.01	2.22333	0.187172	2.46	2.74	2.68	2.62667	0.147422	2.42	2.39	2.73	2.51333	0.188237	3.11
330	Xinxuan NO.10	Camellia sinensis (L.) O. Kuntze	Yingde City, Guangdong Provice	1.69	1.58	1.8	1.69	0.11	0.59	0.49	0.46	0.513333	0.0680686	2.72	2.88	2.83	2.81	0.0818535	2.75	2.75	2.92	2.80667	0.0981495	2.19	1.94	1.99	2.04	0.132288	2.17	2.36	2.12	2.21667	0.126623	2.78	2.74	2.94	2.82	0.10583	2.93	2.75	2.97	2.88333	0.117189	2.65	2.79	2.72	2.72	0.07	1.63
331	Dancong NO.21	Camellia sinensis (L.) O. Kuntze	Yingde City, Guangdong Provice	1.51	1.62	1.45	1.52667	0.0862168	0.85	0.82	1.06	0.91	0.130767	2.11	2.05	1.83	1.99667	0.147422	2.19	2.47	2.42	2.36	0.149332	2.55	2.51	2.75	2.60333	0.128582	3.54	3.56	3.35	3.48333	0.115902	2.17	2.3	2.17	2.21333	0.0750555	2.56	2.56	2.98	2.7	0.242487	3.56	3.59	3.21	3.45333	0.211266	1.82
332	Hongye NO.17	Camellia sinensis var. assamica (Masters) Kitamura	Yingde City, Guangdong Provice	1.47	1.57	1.89	1.64333	0.219393	1.03	1.2	1.14	1.12333	0.0862168	1.32	1.34	1.43	1.36333	0.0585947	2.68	2.63	3.07	2.79333	0.240901	2.65	2.87	2.77	2.76333	0.110151	2.74	2.74	3.16	2.88	0.242487	1.08	1.08	1.08	1.08	0	1.4	1.53	1.41	1.44667	0.0723418	1.36	1.39	1.52	1.42333	0.085049	1.46
333	Yinghong NO.11	Camellia sinensis var. assamica (Masters) Kitamura	Yingde City, Guangdong Provice	2.09	2.03	1.76	1.96	0.175784	1.34	1.44	1.52	1.43333	0.090185	0.99	1.03	0.91	0.976667	0.061101	3.44	3.39	3.35	3.39333	0.0450925	2.47	2.74	2.81	2.67333	0.179536	3.2	3.11	3.05	3.12	0.0754983	1.87	1.91	1.67	1.81667	0.128582	2.22	2.46	2.5	2.39333	0.151438	2.39	2.38	2.22	2.33	0.0953939	1.98
334	Duanjiebaihao	Camellia sinensis var. assamica (Masters) Kitamura	Puer City, Yunnan Provice	3.89	3.99	4.14	4.00667	0.125831	2.33	2.58	2.83	2.58	0.25	3.79	3.99	3.88	3.88667	0.100167	2.63	2.59	3.03	2.75	0.243311	2.75	2.82	2.91	2.82667	0.0802081	3.51	3.63	3.75	3.63	0.12	1.73	1.81	1.88	1.80667	0.0750555	2.19	2.15	2.42	2.25333	0.145717	2.62	2.99	2.69	2.76667	0.196554	2.04
335	Youyexiang	Camellia sinensis (L.) O. Kuntze	Chaoshan City, Guangdong Provice	0.69	0.71	0.59	0.663333	0.064291	0.73	0.9	0.79	0.806667	0.0862168	1.64	1.46	1.67	1.59	0.113578	3.28	3.2	2.95	3.14333	0.172143	3.1	3.32	3.13	3.18333	0.119304	3.09	3.01	3.14	3.08	0.0655744	1.65	1.58	1.45	1.56	0.101489	2.8	2.98	2.8	2.86	0.103923	3.34	3.21	3.12	3.22333	0.110604	1.21
336	Dongya NO.7	Camellia sinensis (L.) O. Kuntze	Yingde City, Guangdong Provice	1.76	1.76	1.77	1.76333	0.0057735	0.57	0.63	0.64	0.613333	0.0378594	1.85	2.04	2	1.96333	0.100167	1.94	2.01	2.05	2	0.0556776	2.25	2.46	2.38	2.36333	0.105987	3.04	3.2	3.11	3.11667	0.0802081	2.34	2.54	2.51	2.46333	0.107858	4.01	4.31	4.31	4.21	0.173205	4.26	4.68	4.35	4.43	0.221133	2.36
337	Dababaimao NO.1	Camellia sinensis var. pubilimba Chang	Yingde City, Guangdong Provice	2.19	2.09	1.94	2.07333	0.125831	1.86	1.69	1.65	1.73333	0.111505	1.93	1.86	2.21	2	0.185203	2.08	2	1.87	1.98333	0.105987	1.86	1.7	1.68	1.74667	0.0986577	2.47	2.46	2.81	2.58	0.199249	2.34	2.33	2.06	2.24333	0.15885	3.69	3.56	3.71	3.65333	0.0814453	2.41	2.39	2.64	2.48	0.138924	1.04
338	Hongyan NO.7	Camellia sinensis (L.) O. Kuntze	Yingde City, Guangdong Provice	1.01	0.96	1.26	1.07667	0.160728	1.17	1.22	1.37	1.25333	0.104083	2.93	2.94	2.58	2.81667	0.20502	3.15	3.28	3.49	3.30667	0.171561	2.01	1.99	2.24	2.08	0.138924	2.94	2.86	2.69	2.83	0.127671	2.08	2.18	2.37	2.21	0.147309	2.09	2.05	2.25	2.13	0.10583	2.93	2.96	2.77	2.88667	0.102144	2.06
339	Lingyun NO.11	Camellia sinensis var. pubilimba Chang	Lingyun City, Guangxi Provice	3.69	3.85	3.94	3.82667	0.126623	1.06	1.02	0.86	0.98	0.10583	2.52	2.76	2.79	2.69	0.147986	3.12	3.24	3.14	3.16667	0.064291	2.79	2.74	2.44	2.65667	0.189297	3.19	3.33	3.4	3.30667	0.106927	1.35	1.53	1.57	1.48333	0.117189	1.85	1.93	1.71	1.83	0.111355	2.36	2.69	2.51	2.52	0.165227	1.34
340	Fuyou NO.2	Camellia sinensis (L.) O. Kuntze	Yingde City, Guangdong Provice	0.86	0.95	1.05	0.953333	0.0950438	0.44	0.39	0.47	0.433333	0.0404145	1.13	0.96	1.01	1.03333	0.0873689	3.02	3.12	3.16	3.1	0.072111	2.18	2.16	2.49	2.27667	0.185023	2.55	2.44	2.4	2.46333	0.0776745	2.26	2.45	2.41	2.37333	0.100167	2.58	2.53	2.81	2.64	0.149332	2.63	2.39	2.47	2.49667	0.122202	2.09
342	Shizubaimao NO.6	Camellia sinensis var. pubilimba Chang	Yingde City, Guangdong Provice	2.41	2.17	2.04	2.20667	0.187705	1.07	1.29	1.22	1.19333	0.112398	1.38	1.47	1.68	1.51	0.153948	2.28	2.08	2.12	2.16	0.10583	2.25	2.41	2.26	2.30667	0.0896289	2.04	2.16	2.29	2.16333	0.125033	1.78	1.73	1.74	1.75	0.0264575	2.04	2.24	2.06	2.11333	0.110151	2.2	2.17	2.27	2.21333	0.051316	0.95
343	Maoyecha 437	Camellia ptilophylla Chang	Huizhou City, Guangdong Provice	0.49	0.61	0.5	0.533333	0.0665833	0	0	0	0	0	0	0	0	0	0	0.09	0.11	0.09	0.0966667	0.011547	0.09	0.09	0.1	0.0933333	0.0057735	0.09	0.1	0.12	0.103333	0.0152753	1.08	1.08	1.08	1.08	0	2.63	2.45	2.6	2.56	0.0964365	1.85	2.03	2.07	1.98333	0.117189	0.78
344	Hongye NO.10	Camellia sinensis var. assamica (Masters) Kitamura	Yingde City, Guangdong Provice	2.76	2.68	2.58	2.67333	0.090185	1.02	1.13	1.13	1.09333	0.0635085	2.99	3.06	2.43	2.82667	0.345302	2.68	2.78	2.53	2.66333	0.125831	2.06	2.19	1.93	2.06	0.13	3.48	3.39	3.29	3.38667	0.0950438	1.44	1.42	1.29	1.38333	0.0814453	1.36	1.41	1.36	1.37667	0.0288675	1.45	1.49	1.27	1.40333	0.117189	1.86
345	Dancong NO.1	Camellia sinensis (L.) O. Kuntze	Yingde City, Guangdong Provice	1.28	1.47	1.39	1.38	0.0953939	0.59	0.56	0.36	0.503333	0.125033	2.41	2.14	2.28	2.27667	0.135031	2.63	2.86	2.87	2.78667	0.135769	2.78	2.78	2.47	2.67667	0.178979	2.89	2.93	3.17	2.99667	0.151438	1.85	2.06	1.89	1.93333	0.111505	2.97	3.06	2.88	2.97	0.09	3.07	2.99	3.16	3.07333	0.085049	2.06
347	Lingyun NO.16	Camellia sinensis var. pubilimba Chang	Lingyun City, Guangxi Provice	2.87	2.76	3.08	2.90333	0.162583	1.49	1.48	1.83	1.6	0.199249	3.12	2.95	3.11	3.06	0.0953939	3.72	3.9	4.13	3.91667	0.205508	2.87	2.73	3.24	2.94667	0.263502	4.72	4.46	4.79	4.65667	0.173877	2.07	2.14	2.35	2.18667	0.145717	2.05	2.05	2.23	2.11	0.103923	2.65	2.39	2.72	2.58667	0.173877	1.93
348	Kenniya NO.12	Camellia sinensis var. assamica (Masters) Kitamura	Kenya	3.25	3.28	3.57	3.36667	0.17673	1.28	1.28	0.85	1.13667	0.248261	2.98	2.97	2.66	2.87	0.181934	2.34	2.42	2.67	2.47667	0.172143	3.42	3.49	3.32	3.41	0.08544	3.05	3.02	2.87	2.98	0.0964365	1.68	1.74	1.88	1.76667	0.102632	3.18	3.14	3.01	3.11	0.0888819	2.74	2.8	2.5	2.68	0.158745	2.24
349	Kenniya NO.8	Camellia sinensis var. assamica (Masters) Kitamura	Kenya	2.99	2.69	3	2.89333	0.176163	1.87	1.93	2.18	1.99333	0.164418	2.33	2.54	2.48	2.45	0.108167	3.4	3.36	3.4	3.38667	0.023094	2.69	2.63	2.81	2.71	0.0916515	2.74	2.93	2.87	2.84667	0.0971253	3.16	3.01	3.11	3.09333	0.0763763	3.25	3.25	3.8	3.43333	0.317543	3.24	3.56	3.21	3.33667	0.193993	5.01
350	Fuyou NO.4	Camellia sinensis (L.) O. Kuntze	Yingde City, Guangdong Provice	1.32	1.49	1.51	1.44	0.104403	0.89	0.86	0.7	0.816667	0.102144	1.63	1.37	1.64	1.54667	0.15308	3.64	3.93	3.85	3.80667	0.149778	2.68	2.78	2.62	2.69333	0.080829	3.06	2.93	3.01	3	0.0655744	2.05	2.27	2.18	2.16667	0.110604	2.94	2.97	2.71	2.87333	0.142244	2.93	2.85	2.94	2.90667	0.0493288	2.39
352	Xinxuan NO.12	Camellia sinensis (L.) O. Kuntze	Yingde City, Guangdong Provice	1.78	1.52	1.57	1.62333	0.137961	0.31	0.38	0.38	0.356667	0.0404145	1.4	1.46	1.39	1.41667	0.0378594	2.54	2.49	2.43	2.48667	0.0550757	2.28	2.33	2.22	2.27667	0.0550757	3.02	3.11	3.08	3.07	0.0458258	2.58	2.41	2.38	2.45667	0.107858	3.59	3.74	3.77	3.7	0.0964365	2.96	3.16	3.18	3.1	0.121655	2.55
354	Shanqieye	Camellia sinensis (L.) O. Kuntze	Chaoshan City, Guangdong Provice	0.49	0.61	0.84	0.646667	0.177858	0.81	0.79	0.74	0.78	0.0360555	1.65	1.63	1.98	1.75333	0.196554	2.85	2.93	3.05	2.94333	0.100664	2.63	2.69	2.41	2.57667	0.147422	2.82	2.74	2.91	2.82333	0.085049	1.43	1.48	1.63	1.51333	0.104083	2.43	2.46	2.09	2.32667	0.205508	3.05	3.03	3.33	3.13667	0.16773	1.03
355	Xinxuan NO.3	Camellia sinensis (L.) O. Kuntze	Yingde City, Guangdong Provice	1.44	1.52	1.41	1.45667	0.0568624	0.73	0.73	0.84	0.766667	0.0635085	1.72	1.86	2	1.86	0.14	3.21	3.34	3.26	3.27	0.0655744	2.69	2.72	2.84	2.75	0.0793725	3.18	3.42	3.29	3.29667	0.120139	2.24	2.58	2.38	2.4	0.17088	2.72	2.75	3	2.82333	0.153731	3.29	3.65	3.32	3.42	0.19975	3.33
357	Gelujiya NO.4	Camellia sinensis (L.) O. Kuntze	Georgia	1.53	1.74	1.7	1.65667	0.111505	0.54	0.64	0.64	0.606667	0.057735	1.14	1	1.08	1.07333	0.0702377	2.71	2.75	2.72	2.72667	0.0208167	2.86	3.04	3.03	2.97667	0.10116	2.95	2.77	2.74	2.82	0.113578	2.39	2.64	2.75	2.59333	0.184481	3.25	3.46	3.27	3.32667	0.115902	3.06	2.89	3	2.98333	0.0862168	2.19
359	D16	Camellia ptilophylla Chang	Huizhou City, Guangdong Provice	2.07	1.85	1.86	1.92667	0.124231	1.14	1.05	1.15	1.11333	0.0550757	1.68	1.72	2.04	1.81333	0.197315	3.36	3.25	3.09	3.23333	0.135769	2.54	2.33	2.4	2.42333	0.106927	3.28	3.29	3.65	3.40667	0.210792	2.08	1.98	1.94	2	0.072111	2.44	2.35	2.45	2.41333	0.0550757	2.74	2.82	3.12	2.89333	0.200333	1.79
361	Longmenzhong NO.1	Camellia sinensis (L.) O. Kuntze	Huizhou City, Guangdong Provice	1.87	1.86	2.13	1.95333	0.15308	0.98	0.96	1.15	1.03	0.104403	1.95	1.93	1.65	1.84333	0.16773	2.36	2.53	2.48	2.45667	0.0873689	2.18	2.18	2.51	2.29	0.190526	2.63	2.63	2.34	2.53333	0.167432	2.53	2.86	2.57	2.65333	0.180093	3.14	3.02	3.42	3.19333	0.205264	3.04	3.09	2.7	2.94333	0.212211	2.28
362	Bijiacha NO.1	Camellia sinensis (L.) O. Kuntze	Qingyuan City, Guangdong Provice	1.4	1.44	1.24	1.36	0.10583	0.95	0.93	0.74	0.873333	0.115902	2.24	2.55	2.41	2.4	0.155242	2.28	2.22	2.16	2.22	0.06	2.34	2.3	2.22	2.28667	0.061101	2.74	2.98	2.84	2.85333	0.120554	2.8	2.74	2.52	2.68667	0.147422	3.14	3.14	2.89	3.05667	0.144338	2.65	2.84	2.64	2.71	0.112694	2.62
364	Lingyun NO.7	Camellia sinensis var. pubilimba Chang	Lingyun City, Guangxi Provice	2.33	2.45	2.36	2.38	0.06245	1.58	1.73	1.75	1.68667	0.0929157	3.36	3.12	3.49	3.32333	0.187705	3.45	3.69	3.51	3.55	0.1249	3.01	3.05	3.09	3.05	0.04	3.61	3.54	3.8	3.65	0.134536	3.3	3.54	3.21	3.35	0.170587	1.46	1.67	1.38	1.50333	0.149778	1.75	1.79	2.04	1.86	0.157162	1.28
365	Huangqi	Camellia sinensis (L.) O. Kuntze	Anxi City, Fujian Provice	3.1	3.08	3.18	3.12	0.052915	0.95	0.75	0.87	0.856667	0.100664	2.46	2.39	2.22	2.35667	0.123423	3.21	3.22	3.32	3.25	0.0608276	2.79	2.66	2.69	2.71333	0.0680686	3.04	3.09	2.71	2.94667	0.206478	2.56	2.48	2.8	2.61333	0.166533	3.41	3.09	3.53	3.34333	0.22745	3.26	3.29	2.99	3.18	0.165227	2.19
366	Yundadanzhu NO.7	Camellia sinensis var. assamica (Masters) Kitamura	Yingde City, Guangdong Provice	2.11	2.08	1.77	1.98667	0.188237	1	1.05	0.95	1	0.05	6.04	6.2	5.79	6.01	0.20664	2.63	2.63	2.28	2.51333	0.202073	2.46	2.55	2.27	2.42667	0.142945	2.57	2.72	2.56	2.61667	0.0896289	2.21	2.2	2.01	2.14	0.112694	2.56	2.86	2.6	2.67333	0.162891	2.66	3.01	2.71	2.79333	0.189297	3.24
367	Yingshuang	Camellia sinensis (L.) O. Kuntze	Hanzhou City, Zhejiang Provice	2.09	2.06	2.38	2.17667	0.17673	0.66	0.63	0.67	0.653333	0.0208167	1.63	1.44	1.68	1.58333	0.126623	2.47	2.46	2.6	2.51	0.0781025	2.73	2.57	2.73	2.67667	0.092376	3.63	3.41	3.5	3.51333	0.110604	2.04	2.1	2.26	2.13333	0.113725	3.03	2.85	3.03	2.97	0.103923	3.59	3.29	3.47	3.45	0.150997	1.96
369	Baiyun 595	Camellia sinensis (L.) O. Kuntze	Jiangmen City, Guangdong Provice	1.01	1.15	0.92	1.02667	0.115902	1.26	1.28	1.44	1.32667	0.0986577	2.29	2.48	2.46	2.41	0.104403	3.01	3.17	3.05	3.07667	0.0832666	2.35	2.38	2.55	2.42667	0.107858	3.18	3.33	3.32	3.27667	0.083865	2.07	2.18	2.11	2.12	0.0556776	2.3	2.25	2.4	2.31667	0.0763763	2.46	2.77	2.52	2.58333	0.164418	2.85
370	Raopingzhongye NO.3	Camellia sinensis (L.) O. Kuntze	Chaoshan City, Guangdong Provice	1.79	1.75	1.75	1.76333	0.023094	1.3	1.42	1.36	1.36	0.06	3.15	2.89	3.01	3.01667	0.130128	2.24	2.3	1.98	2.17333	0.170098	2.47	2.69	2.42	2.52667	0.143643	2.98	2.82	2.82	2.87333	0.092376	2.28	2.14	1.99	2.13667	0.145029	2.93	3.17	3.06	3.05333	0.120139	2.67	2.56	2.59	2.60667	0.0568624	2.19
372	Guangningdayeqingxin NO.3	Camellia sinensis (L.) O. Kuntze	Zhaoqing City, Guangdong Province	1.04	1.21	1.12	1.12333	0.085049	0.71	0.58	0.61	0.633333	0.0680686	1.86	2.05	2.08	1.99667	0.119304	1.95	2.08	1.9	1.97667	0.0929157	1.47	1.39	1.39	1.41667	0.046188	2.17	2.31	2.21	2.23	0.072111	2.63	2.86	2.69	2.72667	0.119304	3.14	3.02	3.06	3.07333	0.061101	3.63	3.95	3.84	3.80667	0.162583	2.64
374	Biyun	Camellia sinensis (L.) O. Kuntze	Hanzhou City, Zhejiang Provice	1.49	1.55	1.8	1.61333	0.164418	0.58	0.69	0.69	0.653333	0.0635085	1.28	1.08	1.17	1.17667	0.100167	2.71	2.78	2.92	2.80333	0.106927	1.82	2.05	1.88	1.91667	0.119304	3.1	3.01	2.96	3.02333	0.070946	2.31	2.36	2.6	2.42333	0.155027	2.45	2.65	2.63	2.57667	0.110151	2.88	2.78	2.98	2.88	0.1	3.11
375	Longmenzhong NO.6	Camellia sinensis (L.) O. Kuntze	Huizhou City, Guangdong Provice	0.76	0.71	0.78	0.75	0.0360555	0.78	0.74	0.65	0.723333	0.0665833	1.13	1.24	1.25	1.20667	0.0665833	2.88	2.73	2.7	2.77	0.0964365	2.98	2.96	2.68	2.87333	0.16773	4.03	4.26	4.31	4.2	0.149332	2.14	2.07	2.03	2.08	0.0556776	2.21	2.18	2	2.13	0.113578	2.52	2.74	2.71	2.65667	0.119304	2.36
376	Jinfeng	Camellia sinensis (L.) O. Kuntze	Hanzhou City, Zhejiang Provice	1.67	1.81	1.75	1.74333	0.0702377	0.37	0.37	0.49	0.41	0.069282	2.4	2.28	2.53	2.40333	0.125033	1.82	2.04	1.88	1.91333	0.113725	2.39	2.45	2.5	2.44667	0.0550757	3.27	3.25	3.58	3.36667	0.185023	1.87	1.99	1.91	1.92333	0.061101	1.82	1.82	2.15	1.93	0.190526	3.32	3.25	3.75	3.44	0.27074	1.65
377	Yabacha	Camellia sinensis (L.) O. Kuntze	Yingde City, Guangdong Provice	1.44	1.35	1.58	1.45667	0.115902	0.67	0.8	0.69	0.72	0.07	1.43	1.39	1.33	1.38333	0.0503322	2.31	2.21	2.71	2.41	0.264575	2.01	2.15	1.89	2.01667	0.130128	3.07	2.97	2.75	2.93	0.163707	2.79	2.8	3.18	2.92333	0.222336	3.01	3.14	3.07	3.07333	0.0650641	3.78	3.77	3.36	3.63667	0.239653	1.97
379	C14	Camellia ptilophylla Chang	Huizhou City, Guangdong Provice	0.41	0.42	0.25	0.36	0.0953939	0.12	0.09	0.1	0.103333	0.0152753	0	0	0	0	0	0.11	0.12	0.06	0.0966667	0.0321455	0.1	0.08	0.09	0.09	0.01	2.97	2.96	3.07	3	0.0608276	2.36	2.35	2.01	2.24	0.199249	2.38	2.15	2.32	2.28333	0.119304	2.85	2.86	3.01	2.90667	0.0896289	0.72
380	Lingyun NO.2	Camellia sinensis var. pubilimba Chang	Lingyun City, Guangxi Provice	1.71	1.43	1.57	1.57	0.14	1.07	1.23	1.25	1.18333	0.0986577	1.44	1.64	1.73	1.60333	0.148436	3.14	3.02	2.96	3.04	0.0916515	3.02	3.26	3.02	3.1	0.138564	3.77	3.99	3.94	3.9	0.115326	2.14	1.93	2.01	2.02667	0.105987	1.46	1.63	1.66	1.58333	0.107858	1.83	1.89	1.77	1.83	0.06	2.35
382	Hunanzhuyeqi	Camellia sinensis (L.) O. Kuntze	Hunan Provice	1.39	1.51	1.37	1.42333	0.0757188	0.92	1.03	0.94	0.963333	0.0585947	1.04	1.05	0.94	1.01	0.0608276	2.18	2.34	2.2	2.24	0.087178	2.47	2.63	2.45	2.51667	0.0986577	3.01	3.04	2.8	2.95	0.130767	2.44	2.74	2.43	2.53667	0.176163	2.72	2.96	2.77	2.81667	0.126623	3.44	3.46	3.25	3.38333	0.115902	2.72
383	Mingfeng	Camellia sinensis (L.) O. Kuntze	Fuan City, Fujian Provice	1.72	1.79	1.8	1.77	0.043589	1.33	1.22	1.25	1.26667	0.0568624	2.83	2.68	2.67	2.72667	0.0896289	2.47	2.59	2.68	2.58	0.105357	2.98	2.73	3	2.90333	0.150444	3.56	3.41	3.42	3.46333	0.083865	2.56	2.74	2.67	2.65667	0.0907377	3.41	3.21	3.45	3.35667	0.128582	3.47	3.31	3.25	3.34333	0.113725	2.16
384	Dongya NO.6	Camellia sinensis (L.) O. Kuntze	Yingde City, Guangdong Provice	1.35	1.36	1.02	1.24333	0.193477	0.64	0.72	0.55	0.636667	0.085049	1.47	1.63	1.64	1.58	0.0953939	2.56	2.54	2.27	2.45667	0.161967	1.76	1.97	1.76	1.83	0.121244	2.41	2.53	2.45	2.46333	0.061101	2.05	1.97	1.74	1.92	0.160935	2.17	2.26	2.13	2.18667	0.0665833	2.63	2.85	2.75	2.74333	0.110151	1.14
385	Kenniya NO.27	Camellia sinensis var. assamica (Masters) Kitamura	Kenya	1.04	0.81	1.15	1	0.173494	0.86	0.69	0.88	0.81	0.104403	1.49	1.33	1.25	1.35667	0.122202	2.41	2.28	2.42	2.37	0.0781025	2.19	2.06	2.27	2.17333	0.105987	3.25	3.09	3.3	3.21333	0.109697	2.95	2.72	2.97	2.88	0.138924	2.62	2.44	2.55	2.53667	0.0907377	2.98	2.75	2.8	2.84333	0.120968	5.09
386	Xinxuan NO.5	Camellia sinensis (L.) O. Kuntze	Yingde City, Guangdong Provice	0.52	0.52	0.39	0.476667	0.0750555	0.82	0.92	0.91	0.883333	0.0550757	2.03	2.21	2.16	2.13333	0.0929157	3.65	3.58	3.51	3.58	0.07	2.32	2.49	2.33	2.38	0.0953939	3.04	3.17	3.03	3.08	0.0781025	2.96	2.95	2.64	2.85	0.181934	3.52	3.75	3.5	3.59	0.138924	3.45	3.69	3.35	3.49667	0.174738	2.46
387	Guihong NO.4	Camellia sinensis (L.) O. Kuntze	Guilin City, Guangxi Provice	0.66	0.79	0.68	0.71	0.07	0.79	0.8	0.73	0.773333	0.0378594	1.63	1.44	1.68	1.58333	0.126623	3.21	3.49	3.62	3.44	0.209523	2.36	2.36	2	2.24	0.207846	2.97	2.72	2.73	2.80667	0.141539	2.72	2.98	2.82	2.84	0.131149	2.45	2.45	2.18	2.36	0.155885	2.64	2.46	2.67	2.59	0.113578	1.42
388	Hongye NO.1	Camellia sinensis var. assamica (Masters) Kitamura	Yingde City, Guangdong Provice	1.99	1.78	1.99	1.92	0.121244	1.93	1.84	1.94	1.90333	0.0550757	3.02	3.14	3.05	3.07	0.06245	2.64	2.39	2.61	2.54667	0.136504	2.17	2.3	2.01	2.16	0.145258	3.09	3.3	3.15	3.18	0.108167	1.64	1.45	1.46	1.51667	0.106927	1.93	1.9	1.68	1.83667	0.136504	2.06	2.33	2.08	2.15667	0.150444	1.64
390	Danxia NO.8	Camellia sinensis var. pubilimba Chang	Renhua City, Guangdong Provice	0.69	0.68	0.82	0.73	0.0781025	0.71	0.68	0.68	0.69	0.0173205	0.82	0.8	0.63	0.75	0.104403	2.62	2.58	2.91	2.70333	0.180093	2.87	2.59	2.82	2.76	0.149332	2.64	2.69	2.31	2.54667	0.206478	2.28	2.34	2.56	2.39333	0.147422	2.61	2.45	2.67	2.57667	0.113725	2.96	2.98	2.68	2.87333	0.16773	1.24
391	Maoyecha 544	Camellia ptilophylla Chang	Huizhou City, Guangdong Provice	0.71	0.8	0.7	0.736667	0.0550757	0.09	0.1	0.1	0.0966667	0.0057735	0.43	0.41	0.46	0.433333	0.0251661	0.09	0.11	0.1	0.1	0.01	0	0	0	0	0	0.03	0.03	0.02	0.0266667	0.0057735	2.41	2.63	2.39	2.47667	0.133167	2.25	2.44	2.29	2.32667	0.100167	2.01	1.98	2.16	2.05	0.0964365	0.96
392	Yingchaqimen NO.5	Camellia sinensis (L.) O. Kuntze	Yingde City, Guangdong Provice	0.66	0.71	0.78	0.716667	0.0602771	0.32	0.34	0.39	0.35	0.0360555	1.32	1.3	1.47	1.36333	0.0929157	3.09	3.05	3.12	3.08667	0.0351188	2.32	2.24	2.42	2.32667	0.090185	2.47	2.55	2.73	2.58333	0.133167	2.46	2.45	2.75	2.55333	0.170392	3.72	3.56	3.95	3.74333	0.196044	2.81	2.81	3.04	2.88667	0.132791	3.27
393	Dongya NO.5	Camellia sinensis (L.) O. Kuntze	Yingde City, Guangdong Provice	0.91	0.88	0.71	0.833333	0.107858	0.26	0.33	0.28	0.29	0.0360555	1.24	1.36	1.39	1.33	0.0793725	2.74	2.75	2.49	2.66	0.147309	1.42	1.64	1.27	1.44333	0.1861	2.44	2.59	2.46	2.49667	0.0814453	2	2.01	1.74	1.91667	0.15308	1.83	1.98	1.95	1.92	0.0793725	2.32	2.63	2.49	2.48	0.155242	1.26
394	Yingchaqimen NO.6	Camellia sinensis (L.) O. Kuntze	Yingde City, Guangdong Provice	0.61	0.71	0.7	0.673333	0.0550757	0.48	0.58	0.53	0.53	0.05	1.39	1.3	1.1	1.26333	0.148436	2.14	2.29	2.13	2.18667	0.0896289	1.85	2	1.9	1.91667	0.0763763	3.49	3.49	3.14	3.37333	0.202073	2.34	2.41	2.42	2.39	0.043589	2.04	2.19	2.22	2.15	0.0964365	2.74	2.75	2.44	2.64333	0.176163	2.25
396	Yinghong NO.4	Camellia sinensis var. assamica (Masters) Kitamura	Yingde City, Guangdong Provice	1.21	1.06	1.31	1.19333	0.125831	2.27	2.32	2.41	2.33333	0.070946	2.59	2.39	2.35	2.44333	0.128582	1.82	1.47	1.73	1.67333	0.181751	1.67	1.66	1.98	1.77	0.181934	2.39	2.3	2.32	2.33667	0.0472582	2.07	1.93	1.9	1.96667	0.0907377	2.56	2.54	2.97	2.69	0.242693	3.16	2.96	2.97	3.03	0.112694	2.79
397	Zimudan	Camellia sinensis (L.) O. Kuntze	Fuan City, Fujian Provice	2.44	2.53	2.48	2.48333	0.0450925	0.77	0.79	0.9	0.82	0.07	1.68	1.84	1.71	1.74333	0.085049	1.54	1.69	1.6	1.61	0.0754983	2.47	2.43	2.72	2.54	0.157162	3.69	3.94	3.52	3.71667	0.211266	1.87	1.93	1.83	1.87667	0.0503322	3.46	3.56	3.87	3.63	0.213776	4.32	4.65	4.41	4.46	0.170587	1.29
398	Youxuan NO.16	Camellia sinensis (L.) O. Kuntze	Yingde City, Guangdong Provice	2.01	2.16	2.14	2.10333	0.0814453	1.67	1.63	1.39	1.56333	0.151438	1.92	2.13	2	2.01667	0.105987	2.84	3	2.96	2.93333	0.0832666	2.69	2.7	2.47	2.62	0.13	2.83	2.9	2.87	2.86667	0.0351188	1.93	1.95	1.94	1.94	0.01	2.03	1.98	1.92	1.97667	0.0550757	2.09	2.35	2.23	2.22333	0.130128	2.24
399	Wuyedancong	Camellia sinensis (L.) O. Kuntze	Chaoshan City, Guangdong Provice	1.71	1.54	1.78	1.67667	0.123423	0.71	0.75	0.81	0.756667	0.0503322	1.21	1.15	1.15	1.17	0.034641	5.39	5.28	5.4	5.35667	0.0665833	2.32	2.38	2.55	2.41667	0.119304	3.57	3.29	3.49	3.45	0.144222	1.71	1.54	1.72	1.65667	0.10116	3.25	3.25	3.54	3.34667	0.167432	2.26	2.14	2.01	2.13667	0.125033	1.87
401	Yunhun	Camellia sinensis var. assamica (Masters) Kitamura	Simao City, Yunnan Provice	3.15	3.47	3.52	3.38	0.200749	2.08	1.93	1.84	1.95	0.121244	3.48	3.32	3.22	3.34	0.131149	2.59	2.74	2.58	2.63667	0.0896289	3.36	3.31	2.93	3.2	0.23516	4.15	3.86	3.98	3.99667	0.145717	1.87	1.98	1.98	1.94333	0.0635085	2.74	2.75	2.57	2.68667	0.10116	2.97	2.77	2.86	2.86667	0.100167	2.46
403	Junshanyinzhen NO.1	Camellia sinensis (L.) O. Kuntze	Gaoqiao City, Hunan Provice	1.63	1.61	1.39	1.54333	0.133167	0.67	0.78	0.75	0.733333	0.0568624	2.85	3.18	3.06	3.03	0.167033	3.14	3.18	2.8	3.04	0.208806	2.43	2.56	2.42	2.47	0.0781025	2.84	2.99	2.93	2.92	0.0754983	2.99	3.04	2.9	2.97667	0.070946	3.29	3.56	3.34	3.39667	0.143643	2.75	2.98	2.69	2.80667	0.15308	2.46
405	Kenniya NO.7	Camellia sinensis var. assamica (Masters) Kitamura	Kenya	2.67	2.58	3	2.75	0.221133	2.3	2.08	2.2	2.19333	0.110151	3.35	3.34	3.68	3.45667	0.193477	3.7	3.28	3.24	3.40667	0.25482	2.38	2.21	2.33	2.30667	0.0873689	3.58	3.39	3.46	3.47667	0.0960902	1.58	1.48	1.67	1.57667	0.0950438	2.31	2.15	2.32	2.26	0.0953939	2.41	2.16	2.11	2.22667	0.160728	1.66
406	Lingyun NO.4	Camellia sinensis var. pubilimba Chang	Lingyun City, Guangxi Provice	3.15	3.05	2.85	3.01667	0.152753	0.98	1.03	1.26	1.09	0.149332	1.32	1.53	1.58	1.47667	0.137961	4.08	4.04	3.77	3.96333	0.168622	3.1	3	3.3	3.13333	0.152753	3.71	4.01	3.79	3.83667	0.155349	2.03	1.91	1.8	1.91333	0.115036	2.15	2.12	2.35	2.20667	0.125033	3.45	3.68	3.47	3.53333	0.12741	1.25
407	Lechangbaimao NO.4	Camellia sinensis var. pubilimba Chang	Lechang City, Guangdong Provice	1.44	1.53	1.75	1.57333	0.159478	1.58	1.32	1.35	1.41667	0.142244	1.53	1.7	1.63	1.62	0.08544	3.18	3.18	3.58	3.31333	0.23094	2.28	2.11	2.29	2.22667	0.10116	2.53	2.74	2.52	2.59667	0.124231	2.01	2.01	2.17	2.06333	0.092376	1.65	1.52	1.51	1.56	0.0781025	1.82	1.99	1.85	1.88667	0.0907377	1.77
408	Huiyangxiaoye NO.1	Camellia sinensis (L.) O. Kuntze	Huizhou City, Guangdong Provice	3.22	2.94	2.96	3.04	0.156205	0.8	0.72	0.46	0.66	0.177764	2.55	2.35	2.52	2.47333	0.107858	2.77	2.72	2.73	2.74	0.0264575	1.71	1.9	1.81	1.80667	0.0950438	3.12	3	2.93	3.01667	0.0960902	1.96	1.79	1.8	1.85	0.0953939	3.68	3.95	3.91	3.84667	0.145717	2.69	2.36	2.58	2.54333	0.168028	1.78
409	Bianhong NO.21	Camellia sinensis (L.) O. Kuntze	Guangxi Provice	1.17	1.34	1.32	1.27667	0.0929157	0.88	0.99	0.86	0.91	0.07	2.3	2.3	2.14	2.24667	0.092376	2.15	2.32	2.26	2.24333	0.0862168	3.47	3.49	3.12	3.36	0.208087	2.67	2.58	2.3	2.51667	0.192959	2.63	2.93	2.69	2.75	0.158745	3.258	3.33	3.03	3.206	0.156614	3.44	3.41	3.22	3.35667	0.119304	2.95
410	Huangyezao	Camellia sinensis (L.) O. Kuntze	Wenzhou City, Zhejiang Provice	1.98	1.92	1.69	1.86333	0.15308	1.09	1.04	1.25	1.12667	0.109697	1.22	1.08	1.29	1.19667	0.106927	2.26	2.19	1.97	2.14	0.151327	1.8	1.73	2.06	1.86333	0.173877	2.04	1.89	2.02	1.98333	0.0814453	2.19	2.15	1.86	2.06667	0.180093	2.26	2.25	2.54	2.35	0.164621	2.74	2.58	2.63	2.65	0.0818535	2.44
411	Yinghong NO.8	Camellia sinensis var. assamica (Masters) Kitamura	Yingde City, Guangdong Provice	1.18	1.08	1.36	1.20667	0.141892	1.58	1.29	1.38	1.41667	0.148436	2.4	2.6	2.66	2.55333	0.136137	1.56	1.58	1.7	1.61333	0.0757188	2.14	1.94	2.13	2.07	0.112694	2.31	2.52	2.36	2.39667	0.109697	1.8	1.71	1.89	1.8	0.09	1.93	1.75	1.86	1.84667	0.0907377	2.16	2.39	2.27	2.27333	0.115036	1.28
413	Dababaimao NO.2	Camellia sinensis (L.) O. Kuntze	Yingde City, Guangdong Provice	0.59	0.61	0.36	0.52	0.138924	0.73	0.82	0.71	0.753333	0.0585947	1.83	1.6	1.66	1.69667	0.119304	2.78	2.98	2.64	2.8	0.17088	1.65	1.77	1.73	1.71667	0.061101	2.49	2.35	2.43	2.42333	0.0702377	1.6	1.53	1.23	1.45333	0.196554	2.05	2.2	2.06	2.10333	0.083865	2.55	2.34	2.35	2.41333	0.118462	1.21
414	Danxia NO.1	Camellia sinensis var. pubilimba Chang	Renhua City, Guangdong Provice	1.56	1.55	1.87	1.66	0.181934	1.67	1.63	1.33	1.54333	0.185831	1.69	1.84	1.66	1.73	0.0964365	3.22	3.24	3.4	3.28667	0.0986577	2.39	2.46	2.28	2.37667	0.0907377	2.59	2.77	2.77	2.71	0.103923	1.65	1.73	1.89	1.75667	0.122202	2.42	2.44	2.31	2.39	0.07	2.83	3.05	2.71	2.86333	0.172434	1.11
415	Dancong NO.27	Camellia sinensis (L.) O. Kuntze	Yingde City, Guangdong Provice	0.62	0.79	0.63	0.68	0.0953939	0.53	0.5	0.57	0.533333	0.0351188	1.85	1.83	1.63	1.77	0.121655	2.68	2.74	2.65	2.69	0.0458258	2.29	2.3	2.83	2.47333	0.308923	2.63	2.56	2.47	2.55333	0.0802081	1.69	1.84	1.76	1.76333	0.0750555	2.15	2.14	2.38	2.22333	0.135769	2.56	2.63	2.23	2.47333	0.21362	1.76
416	Hongyan NO.6	Camellia sinensis (L.) O. Kuntze	Yingde City, Guangdong Provice	0.87	1.03	0.98	0.96	0.0818535	1.08	1.18	0.93	1.06333	0.125831	1.7	1.58	1.6	1.62667	0.064291	3.44	3.63	3.29	3.45333	0.170392	2.08	2.08	1.81	1.99	0.155885	2.44	2.47	2.6	2.50333	0.085049	1.78	1.95	1.97	1.9	0.104403	1.93	1.95	1.81	1.89667	0.0757188	2.3	2.25	2.39	2.31333	0.070946	1.7
417	Aifeng	Camellia sinensis var. assamica (Masters) Kitamura	Puer City, Yunnan Provice	1.99	2.02	2.3	2.10333	0.170978	1.48	1.39	1.74	1.53667	0.181751	3.34	3.36	3.3	3.33333	0.0305505	3.12	3.23	3.41	3.25333	0.146401	2.35	2.34	2.78	2.49	0.251197	3.18	3.4	3.63	3.40333	0.225019	2.25	2.3	2.58	2.37667	0.177858	2.75	2.68	3.19	2.87333	0.276466	2.85	3.04	2.99	2.96	0.0984886	3.36
418	Youxuan NO.4	Camellia sinensis (L.) O. Kuntze	Yingde City, Guangdong Provice	0.43	0.36	0.42	0.403333	0.0378594	0.69	0.77	0.66	0.706667	0.0568624	1.39	1.28	1.42	1.36333	0.0737111	3.78	3.47	3.39	3.54667	0.205994	2.14	2.33	2.23	2.23333	0.0950438	2.31	2.25	2.29	2.28333	0.0305505	2.25	2.08	2.16	2.16333	0.085049	2.42	2.63	2.44	2.49667	0.115902	2.81	2.41	2.71	2.64333	0.208167	2.56
420	Xinxuan NO.2	Camellia sinensis (L.) O. Kuntze	Yingde City, Guangdong Provice	2.52	2.51	2.38	2.47	0.0781025	1.56	1.39	1.46	1.47	0.08544	1.99	2.12	2.15	2.08667	0.085049	2.85	3	2.85	2.9	0.0866025	2.39	2.28	2.45	2.37333	0.0862168	2.96	3.03	3.01	3	0.0360555	2.68	2.96	2.72	2.78667	0.151438	2.34	2.15	2.34	2.27667	0.109697	2.39	2.52	2.57	2.49333	0.0929157	2.95
421	Maoyecha 355	Camellia sinensis var. pubilimba Chang	Huizhou City, Guangdong Provice	0	0	0	0	0	0.06	0.05	0.07	0.06	0.01	1.41	1.39	1.26	1.35333	0.0814453	0.19	0.17	0.13	0.163333	0.0305505	0.12	0.1	0.09	0.103333	0.0152753	2.56	2.39	2.36	2.43667	0.107858	1.66	1.72	1.48	1.62	0.1249	2.95	2.74	2.82	2.83667	0.105987	3.21	2.96	2.89	3.02	0.168226	0.4
422	Kenniya NO.11	Camellia sinensis var. assamica (Masters) Kitamura	Kenya	2.21	2.25	2.12	2.19333	0.0665833	1.07	1.12	1.12	1.10333	0.0288675	2.2	2.25	2.05	2.16667	0.104083	3.21	3.29	3.36	3.28667	0.0750555	3.28	3.65	3.52	3.48333	0.187705	4.6	4.41	4.14	4.38333	0.231157	2.22	2.38	2.11	2.23667	0.135769	3.02	3.2	3.13	3.11667	0.0907377	1.99	2.1	1.79	1.96	0.157162	2.49
423	Xinxuan NO.7	Camellia sinensis (L.) O. Kuntze	Yingde City, Guangdong Provice	1.22	1.04	1.15	1.13667	0.0907377	0.67	0.63	0.72	0.673333	0.0450925	1.97	2.03	1.78	1.92667	0.130512	3.41	3.41	3.52	3.44667	0.0635085	2.36	2.33	2.68	2.45667	0.193993	3.14	3.05	2.86	3.01667	0.142945	2.74	2.64	2.93	2.77	0.147309	3.28	3.26	3.76	3.43333	0.283078	3.62	3.76	3.47	3.61667	0.145029	3.1
424	Xinxuan NO.4	Camellia sinensis (L.) O. Kuntze	Yingde City, Guangdong Provice	1.45	1.42	1.36	1.41	0.0458258	0.99	0.93	0.87	0.93	0.06	2.86	2.66	2.75	2.75667	0.100167	1.79	1.77	1.62	1.72667	0.0929157	2.1	2.06	1.87	2.01	0.122882	2.66	2.47	2.61	2.58	0.0984886	1.98	2.06	1.84	1.96	0.111355	3.32	3.22	3.08	3.20667	0.120554	3.35	3.05	3.21	3.20333	0.150111	2.21
425	Xinxuan NO.1	Camellia sinensis (L.) O. Kuntze	Yingde City, Guangdong Provice	0.54	0.66	0.77	0.656667	0.115036	0.39	0.38	0.36	0.376667	0.0152753	1.17	1.3	1.26	1.24333	0.0665833	2.81	2.96	2.75	2.84	0.108167	1.98	1.75	1.73	1.82	0.138924	4.03	4.3	4.12	4.15	0.137477	2.41	2.53	2.36	2.43333	0.0873689	2.49	2.39	2.55	2.47667	0.080829	3.26	3.43	3.4	3.36333	0.0907377	1.47
[truncated: 104 more columns]
