# Supplementary material for: Genome-wide association analysis identified molecular markers associated with important tea flavor-related metabolites
Source: Hortic Res. 2021 Mar 1;8:42. doi: 10.1038/s41438-021-00477-3 (PMC7917101; doi:10.1038/s41438-021-00477-3)
Supplement: Supplementary file 2 — Table S2 [file 41438_2021_477_MOESM2_ESM.xls]

## Sheet: Table S2
Table S2 Correlation analysis of metabolites with different metabolites in different seasons
	TN(Springing)	TN(Summer)	TN(Autumn)	CAF(Spring )	CAF (Summer)	CAF(Autumn)	GC(Spring )	GC(Summer)	GC(Autumn)	EGC(Spring )	EGC(Summer)	EGC(Autumn)	C(Spring )	C(Summer)	C(Autumn)	EC(Spring )	EC(Summer)	EC(Autumn)	EGCG(Spring )	EGCG(Summer)	EGCG(Autumn)	GCG(Spring )	GCG(Summer)	GCG(Autumn)	ECG(Spring )	ECG(Summer)	ECG(Autumn)	CG(Spring )	CG(Summer)	CG(Autumn)
TN(Springing)	1	0.549***	0.528***	0.305***	0.439***	0.385***	-0.038	0.022	0.001	0.227**	0.198**	0.232**	-0.277***	-0.262***	-0.274***	0.152*	0.244**	0.286***	-0.147	0.041	0.075	-0.465***	-0.360***	-0.372***	0.139	0.290***	0.279***	0.180*	0.245**	0.233**
TN(Summer)	0.549***	1	0.593***	0.320***	0.331***	0.333***	-0.072	-0.124	-0.160*	0.218**	0.075	0.035	-0.221**	-0.209**	-0.166*	0.269***	0.238**	0.294***	-0.066	-0.022	0.064	-0.458***	-0.454***	-0.361***	0.333***	0.347***	0.391***	0.218**	0.240**	0.265***
TN(Autumn)	0.528***	0.593***	1	0.273***	0.289***	0.361***	0.073	0.037	0.051	0.254***	0.154*	0.133	-0.265***	-0.265***	-0.278***	0.200**	0.219**	0.263***	-0.054	-0.053	-0.073	-0.409***	-0.412***	-0.434***	0.204**	0.230**	0.160*	0.203**	0.168*	0.137
CAF(Spring )	0.305***	0.320***	0.273***	1	0.627***	0.537***	0.107	0.009	0.144*	0.307***	0.312***	0.235**	-0.535***	-0.586***	-0.489***	0.178*	0.139	0.128	0.518***	0.335***	0.341***	-0.348***	-0.339***	-0.242**	0.454***	0.314***	0.274***	0.373***	0.250***	0.250***
CAF(Summer)	0.439***	0.331***	0.289***	0.627***	1	0.628***	0.042	0.177*	0.155*	0.301***	0.434***	0.306***	-0.641***	-0.548***	-0.525***	0.133	0.379***	0.230**	0.304***	0.523***	0.286***	-0.523***	-0.229**	-0.308***	0.300***	0.522***	0.298***	0.243**	0.510***	0.325***
CAF(Autumn)	0.385***	0.333***	0.361***	0.537***	0.628***	1	-0.043	0.001	0.198**	0.231**	0.242**	0.423***	-0.475***	-0.459***	-0.536***	0.138	0.256***	0.400***	0.214**	0.261***	0.477***	-0.475***	-0.316***	-0.229**	0.296***	0.386***	0.476***	0.252***	0.363***	0.413***
GC(Spring )	-0.038	-0.072	0.073	0.107	0.042	-0.043	1	0.464***	0.372***	0.400***	0.191**	0.088	0.006	-0.046	-0.072	0.217**	0.058	-0.07	0.126	-0.043	-0.168*	0.176*	0.018	-0.05	-0.107	-0.147*	-0.184*	0.1	-0.034	-0.017
GC(Summer)	0.022	-0.124	0.037	0.009	0.177*	0.001	0.464***	1	0.535***	0.297***	0.612***	0.313***	-0.13	0.029	-0.056	-0.03	0.321***	0.039	0.088	0.182*	-0.063	0.064	0.307***	0.077	-0.331***	-0.172*	-0.275***	-0.187**	0.079	-0.134
GC(Autumn)	0.001	-0.16	0.051	0.144*	0.155*	0.198**	0.372***	0.535***	1	0.257***	0.314***	0.664***	-.213**	-.215**	-0.161	-0.005	0.03	0.196**	0.173*	0.194**	0.102	-0.053	0.116	0.098	-0.139	-0.163	-0.259***	-0.037	-0.001	-0.075
EGC(Spring )	0.227**	0.218**	0.254***	0.307***	0.301***	0.231**	0.400***	0.297***	0.257***	1	0.513***	0.452***	-0.312***	-0.339***	-0.285***	0.503***	0.328***	0.328***	0.291***	0.150*	0.057	-0.330***	-0.312***	-0.328***	0.123	0.075	0.056	0.04	0.096	0.04
EGC(Summer)	0.198**	0.075	0.154*	0.312***	0.434***	0.242**	0.191**	0.612***	0.314***	0.513***	1	0.485***	-0.385***	-0.310***	-0.332***	0.105	0.585***	0.237**	0.189**	0.283***	0.243**	-0.293***	-0.143*	-0.162*	-0.089	0.022	0.024	-0.099	0.103	-0.006
EGC(Autumn)	0.232**	0.035	0.133	0.235**	0.306***	0.423***	0.088	0.313***	0.664***	0.452***	0.485***	1	-0.365***	-0.376***	-0.387***	0.117	0.212**	0.517***	0.220**	0.316***	0.435***	-0.270***	-0.097	-0.127	-0.023	0.025	0.05	-0.023	0.072	-0.016
C(Spring )	-0.277***	-0.221***	-0.265***	-0.535***	-0.641***	-0.475***	0.006	-0.13	-0.213**	-0.312***	-0.385***	-0.365***	1	0.886***	0.670***	0.106	-0.073	-0.076	-0.505***	-0.579***	-0.374***	0.527***	0.323***	0.243**	-0.056	-0.233**	-0.084	0.007	-0.215**	-0.127
C(Summer)	-0.262***	-0.209***	-0.265***	-0.586***	-0.548***	-0.459***	-0.046	0.029	-0.215**	-0.339***	-0.310***	-0.376***	0.886***	1	0.771***	0.043	0.116	-0.027	-0.530**	-0.572***	-0.438***	0.519***	0.367***	0.282***	-0.117	-0.108	-0.058	-0.024	-0.015	-0.068
C(Autumn)	-0.274***	-0.166*	-0.278***	-0.489***	-0.525***	-0.536***	-0.072	-0.056	-0.161*	-0.285***	-0.332***	-0.387***	0.670***	0.771***	1	-0.042	-0.035	0.018	-0.426***	-0.456***	-0.471***	0.433***	0.274***	0.415***	-0.147*	-0.143*	-0.064	-0.134	-0.145*	-0.096
EC(Spring )	0.152*	0.269***	0.200**	0.178*	0.133	0.138	0.217**	-0.03	-0.005	0.503***	0.105	0.117	0.106	0.043	-0.042	1	0.555***	0.543***	-0.127	-0.267***	-0.174*	-0.396***	-0.466***	-0.464***	0.623***	0.347***	0.272***	0.443***	0.337***	0.228**
EC(Summer)	0.244**	0.238**	0.219**	0.139	0.379***	0.256***	0.058	0.321**	0.03	0.328***	0.585***	0.212**	-0.073	0.116	-0.035	0.555***	1	0.554***	-0.204**	-0.155*	-0.072	-0.430***	-0.404***	-0.360***	0.322***	0.437***	0.326***	0.294***	0.501***	0.292***
EC(Autumn)	0.286***	0.294***	0.263***	0.128	0.230**	0.400***	-0.07	0.039	0.196**	0.328***	0.237**	0.517***	-0.076	-0.027	0.018	0.543***	0.554***	1	-0.146*	-0.113	0.056	-0.444***	-0.412***	-0.405***	0.368***	0.382***	0.554***	0.244**	0.333***	0.434***
EGCG(Spring )	-0.147*	-0.066	-0.054	0.518***	0.304***	0.214**	0.126	0.088	0.173*	0.291***	0.189**	0.220**	-0.505***	-0.530***	-0.426***	-0.127	-0.204**	-0.146*	1	0.645***	0.441***	0.086	0.109	0.051	0.173*	0.098	0.028	-0.011	0.083	0.067
EGCG(Summer)	0.041	-0.022	-0.053	0.335***	0.523***	0.261***	-0.043	0.182*	0.194**	0.150*	0.283***	0.316***	-0.579***	-0.572***	-0.456***	-0.267***	-0.155*	-0.113	0.645***	1	0.564***	-0.073	0.299***	0.164*	0.01	0.303***	0.02	-0.07	0.225**	0.018
EGCG(Autumn)	0.075	0.064	-0.073	0.341***	0.286***	0.477***	-0.168*	-0.063	0.102	0.057	0.243**	0.435***	-0.374***	-0.438***	-0.471***	-0.174*	-0.072	0.056	0.441***	0.564***	1	-0.158*	0.054	0.261***	0.113	0.192**	0.402***	0.035	0.126	0.186*
GCG(Spring )	-0.465***	-0.458***	-0.409***	-0.348***	-0.523***	-0.475***	0.176*	0.064	-0.053	-0.330***	-0.293***	-0.270***	0.527***	0.519***	0.433***	-0.396***	-0.430***	-0.444***	0.086	-0.073	-0.158*	1	0.692***	0.559***	-0.391***	-0.446***	-0.376***	-0.156*	-0.343***	-0.281***
GCG(Summer)	-0.360***	-0.454***	-0.412***	-0.339***	-0.229**	-0.316***	0.018	0.307***	0.116	-0.312***	-0.143*	-0.097	0.323***	0.367***	0.274***	-0.466***	-0.404***	-0.412***	0.109	0.299***	0.054	0.692***	1	0.661***	-0.433***	-0.296***	-0.360***	-0.292***	-0.04	-0.224**
GCG(Autumn)	-0.372***	-0.361***	-0.434***	-0.242**	-0.308***	-0.229**	-0.05	0.077	0.098	-0.328***	-0.162*	-0.127	0.243**	0.282***	0.415***	-0.464***	-0.360***	-0.405***	0.051	0.164*	0.261***	0.559***	0.661***	1	-0.377***	-0.291***	-0.249**	-0.225**	-0.172*	-0.189**
ECG(Spring )	0.139	0.333***	0.204**	0.454***	0.300***	0.296***	-0.107	-0.331***	-0.139	0.123	-0.089	-0.023	-0.056	-0.117	-0.147*	0.623***	0.322***	0.368***	0.173*	0.01	0.113	-0.391***	-0.433***	-0.377***	1	0.656***	0.526***	0.702***	0.513***	0.426***
ECG(Summer)	0.290***	0.347***	0.230**	0.314***	0.522***	0.386***	-0.147*	-0.172*	-0.163*	0.075	0.022	0.025	-0.233**	-0.108	-0.143*	0.347***	0.437***	0.382***	0.098	0.303***	0.192**	-0.446***	-0.296***	-0.291***	0.656***	1	0.624***	0.471***	0.779***	0.522***
ECG(Autumn)	0.279***	0.391***	0.160*	0.274***	0.298***	0.476***	-0.184*	-0.275***	-0.259***	0.056	0.024	0.05	-0.084	-0.058	-0.064	0.272***	0.326***	0.554***	0.028	0.02	0.402***	-0.376***	-0.360***	-0.249**	0.526***	0.624***	1	0.355***	0.456***	0.770***
CG(Spring )	0.180*	0.218**	0.203**	0.373***	0.243**	0.252***	0.1	-0.187**	-0.037	0.04	-0.099	-0.023	0.007	-0.024	-0.134	0.443***	0.294***	0.244**	-0.011	-0.07	0.035	-0.156*	-0.292***	-0.225**	0.702***	0.471***	0.355***	1	0.488***	0.394***
CG(Summer)	0.245**	0.240**	0.168*	0.250***	0.510***	0.363***	-0.034	0.079	-0.001	0.096	0.103	0.072	-0.215**	-0.015	-0.145*	0.337***	0.501***	0.333***	0.083	0.225**	0.126	-0.343***	-0.04	-0.172*	0.513***	0.779***	0.456***	0.488***	1	0.559***
CG(Autumn)	0.233**	0.265***	0.137	0.250***	0.325***	0.413***	-0.017	-0.134	-0.075	0.04	-0.006	-0.016	-0.127	-0.068	-0.096	0.228**	0.292***	0.434***	0.067	0.018	0.186*	-0.281***	-0.224**	-0.189**	0.426***	0.522***	0.770***	0.394***	0.559***	1
*p<0.05
**p<0.01
***p<0.001
