# Supplementary material for: Genome-wide association analysis identified molecular markers associated with important tea flavor-related metabolites
Source: Hortic Res. 2021 Mar 1;8:42. doi: 10.1038/s41438-021-00477-3 (PMC7917101; doi:10.1038/s41438-021-00477-3)
Supplement: Supplementary file 3 — Table S3 [file 41438_2021_477_MOESM3_ESM.xls]

## Sheet: Table S3
Table S3 The amount of sequencing data and coverage of different tea varieties (lines)
Sample Number	Sample Name	Sequencing Data Volume ( bp )	Size of Reduced-representation Genome ( bp )	Fold of Reference Genome(X )	Fold of Reduced-representation Genome ( X )
1	Guangzhouxiaoyebaixin NO.4	1189844100	189436325	0.383821	6.28097
2	Helanxiang	2554574760	173216550	0.824056	14.7479
3	Dayeqilan NO.2	1049148900	201290224	0.338435	5.21212
4	Benshan NO.1	1745285400	234494092	0.562995	7.44277
5	Chunlan	1316464560	119464630	0.424666	11.0197
6	B22	1985995440	317383375	0.640644	6.2574
7	Lingyun NO.22	628281000	280901190	0.202671	2.23666
9	Zhenong NO.21	1087020720	170399906	0.350652	6.37923
11	Banshanyuancha NO.8	1933155000	306168985	0.623598	6.31401
12	Fuyun NO.6	632149200	304364070	0.203919	2.07695
14	Lingyun NO.3	1823599800	246213775	0.588258	7.40657
15	Youxuan NO.7	2546910000	407626744	0.821584	6.24814
17	Zaochunhao	7567530120	367490505	2.44114	20.5925
18	Lechangbaimao NO.16	1828305900	186586820	0.589776	9.79869
19	Ankuangzhong	2451758760	455713922	0.79089	5.38004
21	Chaoyang	1641551400	380901128	0.529533	4.30965
22	Ruixiang	1624528440	180402825	0.524041	9.00501
25	Hongye NO.16	1358907300	153666005	0.438357	8.84325
26	Liubaocha	1086697080	355529660	0.350547	3.05656
27	Hongyan NO.3	1379945700	191422680	0.445144	7.20889
28	Hongye NO.24	1322784000	347073375	0.426705	3.81125
29	Hongye NO.13	3673563840	191230764	1.18502	19.2101
30	Fengqing NO.2	1113063840	165480232	0.359053	6.72626
31	Banshanyuancha NO.20	1927186200	238247815	0.621673	8.089
33	Qingxinwulong	2046098700	328559030	0.660032	6.22749
35	Pukeng NO.2	2446333200	172816390	0.78914	14.1557
36	Jinguanyin	856698300	162349042	0.276354	5.27689
37	Youyicha	2255142600	179557874	0.727465	12.5594
38	A35	4206006000	392704044	1.35678	10.7104
39	Hongyan NO.8	1243614240	182858798	0.401166	6.80095
40	Chunxuan	1846004400	239353425	0.595485	7.71246
41	Dababaimao NO.6	742186800	265154165	0.239415	2.79908
42	Lechangbaimao NO.5	1551800880	276182556	0.500581	5.61875
46	Zhenong 113	1120529160	373779380	0.361461	2.99784
50	Fuyun NO.7	2151713880	224431680	0.694101	9.58739
51	Wulinghong	1631301120	164414388	0.526226	9.92189
52	Jilongkan	2955306240	390321900	0.953325	7.57146
53	Yinghong NO.10	3676735080	543365172	1.18604	6.7666
62	Guanyin NO.18	2156577120	296603385	0.69567	7.27091
63	Dangui	1506134700	370504625	0.48585	4.06509
66	Hongye NO.20	2244847500	281552745	0.724144	7.9731
67	Hongye NO.15	1152374400	151450905	0.371734	7.6089
69	Jinyaoshi	1094807160	231743578	0.353164	4.72422
70	Lingyun NO.6	1334557800	304424754	0.430503	4.38387
73	Guihong NO.3	611084700	270747215	0.197124	2.25703
74	Baxian 43	2552585400	278035872	0.823415	9.18078
75	Shangpocha	2451223800	230299560	0.790717	10.6436
77	Zijuan	7581727440	531005866	2.44572	14.278
79	Huangyeshuixian	2456651160	393962520	0.792468	6.23575
86	Fuyou NO.1	2575031400	205137746	0.830655	12.5527
87	Youxuan NO.17	4210690320	209618070	1.35829	20.0874
88	Lechangbaimao NO.14	1087914240	149091095	0.35094	7.29698
92	Zhenong NO.12	1675265400	229328476	0.540408	7.30509
93	Hongyan NO.9	1866497400	188918036	0.602096	9.87993
94	Banshanyuancha NO.21	1463556240	251468400	0.472115	5.82004
96	Qingxin NO.1	2689120800	111779560	0.867458	24.0574
106	Longmenzhong NO.9	1502260200	204116485	0.4846	7.35982
107	Lechangbaimao NO.2	1161712800	316327145	0.374746	3.6725
108	Hongyan NO.12	756577800	173219310	0.244057	4.36775
112	Yunnandaye	1605578400	273154582	0.517929	5.87791
113	Fengqing NO.1	1584639900	227456070	0.511174	6.9668
114	Dongya NO.8	4207586760	191993888	1.35729	21.9152
115	Yingchaqimen NO.1	1243811160	218914014	0.401229	5.68173
117	Lechangbaimao NO.3	656431200	219926435	0.211752	2.98478
119	Mingke NO.3	1871188200	166549155	0.603609	11.2351
122	Lingyun NO.18	2047041000	333343075	0.660336	6.14094
123	D29	2430672300	187147624	0.784088	12.988
125	Jiangxishangmeizhouzhong	7578006120	789783592	2.44452	9.59504
126	D4	1569821400	401324830	0.506394	3.9116
127	Gaozhouhongya NO.1	2492543520	392443560	0.804046	6.35134
128	Guangningdayeqingxin NO.5	2011852080	483108224	0.648985	4.16439
129	Yinghong NO.5	2959156440	415274468	0.954567	7.12578
131	Puningxiaoye NO.1	1575213480	320901340	0.508133	4.90872
132	Bairuixiang	1899446760	181942234	0.612725	10.4398
135	Milanxiang	1873881000	167790078	0.604478	11.168
137	Youxuan NO.2	2956720680	211563100	0.953781	13.9756
138	Xinxuan NO.9	2961374040	340853598	0.955282	8.68811
139	Dongya NO.10	2561335560	120768810	0.826237	21.2086
142	Yinghong NO.1	1458381240	246898728	0.470446	5.9068
144	Shizubaimao NO.7	1914219720	242683952	0.61749	7.88771
147	Dancong NO.22	2153684700	224832398	0.694737	9.57907
148	Qingfeng	7554303360	384066222	2.43687	19.6693
177	Bantianyao	1340492400	212069312	0.432417	6.32101
178	D1	1663970040	135248864	0.536765	12.303
182	Guangzhouxiaoyebaixin NO.1	1869522300	245236945	0.603072	7.62333
185	Baimudan	2173132440	310814934	0.70101	6.99172
186	Dancong NO.3	7593633720	257605182	2.44956	29.4778
187	Banshanyuancha NO.12	2398297320	416221598	0.773644	5.76207
188	Dongya NO.9	3727308240	131727710	1.20236	28.2956
189	Guangzhouxiaoyebaixin NO.3	4230086040	602346522	1.36454	7.02268
190	Jinmudan	1383249960	425301644	0.44621	3.2524
191	Guangnongdayeqingxin NO.4	1100032200	327202072	0.354849	3.36194
192	Hongyan NO.4	1650793320	361298698	0.532514	4.56905
195	Guibeidaye NO.4	929857500	172324696	0.299954	5.39596
196	Dongya NO.2	4291650360	452030570	1.3844	9.49416
197	Yundadanlv	2557318680	163663492	0.824942	15.6255
199	Hunandonghuzao	1708186500	213946644	0.551028	7.98417
200	Hepingxiaoye NO.1	2240217900	237204122	0.722651	9.44426
202	Hongye NO.22	1747648080	285455315	0.563757	6.12232
203	A6	1557659520	252270306	0.502471	6.17457
205	Dongya NO.1	791009100	198230200	0.255164	3.99036
207	A26	1272989880	206890262	0.410642	6.15297
211	Dongya NO.11	1124779320	248939700	0.362832	4.51828
213	Mingke NO.4	1350517500	267185436	0.435651	5.05461
214	Hongyan NO.13	2326666500	162709176	0.750538	14.2995
215	Lechangbaimao NO.10	4289644800	473760994	1.38376	9.05445
216	Hunanxiangbolv	4171051800	257854275	1.3455	16.176
320	Baxian NO.16	2330194500	169315518	0.751676	13.7624
321	Kenniya 301/1	1238274360	253443814	0.399443	4.88579
323	Huangmeigui	1191267360	344626142	0.38428	3.45669
324	Qianmei 809	1279044000	221328736	0.412595	5.77893
325	Ruiming	680850900	263948375	0.219629	2.57949
327	Gaozhouhongya NO.2	1273813560	284716724	0.410908	4.47397
328	Banshanyuancha NO.10	1476620100	250634132	0.476329	5.89154
329	Kenniya NO.1	1123201440	241094580	0.362323	4.65876
330	Xinxuan NO.10	1642871700	176042176	0.529959	9.33226
331	Dancong NO.21	1566895680	341617104	0.50545	4.5867
332	Hongye NO.17	835945200	226417722	0.26966	3.69205
333	Yinghong NO.11	2306958300	246562204	0.74418	9.3565
334	Duanjiebaihao	2780757000	339477782	0.897018	8.19128
335	Youyexiang	1088161200	267552212	0.35102	4.0671
336	Dongya NO.7	2114794800	201763366	0.682192	10.4816
337	Dababaimao NO.1	842465700	184907076	0.271763	4.55616
338	Hongyan NO.7	1190953800	235498186	0.384179	5.05717
339	Lingyun NO.11	2528307000	267441382	0.815583	9.45369
340	Fuyou NO.2	1591907040	312968695	0.513518	5.08647
342	Shizubaimao NO.6	1278415440	382446375	0.412392	3.34273
343	Maoyecha 437	2019575700	212037185	0.651476	9.52463
344	Hongye NO.10	2355709320	177961454	0.759906	13.2372
345	Dancong NO.1	3013165800	498187794	0.971989	6.04825
347	Lingyun NO.16	1597111920	217192076	0.515197	7.35345
348	Kenniya NO.12	2111632200	295907318	0.681172	7.13613
349	Kenniya NO.8	2299903200	221797346	0.741904	10.3694
350	Fuyou NO.4	1380681900	215448806	0.445381	6.4084
352	Xinxuan NO.12	1266281640	345794482	0.408478	3.66195
354	Shanqieye	1130429880	242523808	0.364655	4.66111
355	Xinxuan NO.3	1219308300	244392034	0.393325	4.98915
357	Gelujiya NO.4	1870588800	243423620	0.603416	7.6845
359	D16	1567632600	179590904	0.505688	8.72891
361	Longmenzhong NO.1	4201112160	380101864	1.3552	11.0526
362	Bijiacha NO.1	1240488360	187767086	0.400158	6.60653
364	Lingyun NO.7	1612944900	254434952	0.520305	6.33932
365	Huangqi	2783367000	398452570	0.89786	6.98544
366	Yundadanzhu NO.7	1268675280	163286440	0.40925	7.76963
367	Yingshuang	1312470900	220544338	0.423378	5.95105
369	Baiyun 595	2128547700	244477834	0.686628	8.70651
370	Raopingzhongye NO.3	2569239900	221586874	0.828787	11.5947
372	Guangningdayeqingxin NO.3	2003437800	197182015	0.64627	10.1603
374	Biyun	2097547200	219381016	0.676628	9.56121
375	Longmenzhong NO.6	1383156000	162388318	0.446179	8.51758
376	Jinfeng	1193332500	302540965	0.384946	3.94437
377	Yabacha	1179835560	189100408	0.380592	6.2392
379	C14	1189651320	265745424	0.383758	4.47666
380	Lingyun NO.2	2782269720	202402324	0.897506	13.7462
382	Hunanzhuyeqi	1086570720	246567778	0.350507	4.40678
383	Mingfeng	1750082040	209437304	0.564543	8.35611
384	Dongya NO.6	1441964700	309365555	0.46515	4.66104
385	Kenniya NO.27	1578719520	292632600	0.509264	5.39489
386	Xinxuan NO.5	1616809500	231498865	0.521551	6.98409
387	Guihong NO.4	1644152400	202138258	0.530372	8.1338
388	Hongye NO.1	1552046040	218217154	0.50066	7.11239
390	Danxia NO.8	4171520160	200005560	1.34565	20.857
391	Maoyecha 544	1372154760	263205460	0.442631	5.21325
392	Yingchaqimen NO.5	1247099040	189817720	0.40229	6.56998
393	Dongya NO.5	1557504360	258501632	0.502421	6.02512
394	Yingchaqimen NO.6	2357698680	315991634	0.760548	7.46127
396	Yinghong NO.4	1211106240	288602534	0.390679	4.19645
397	Zimudan	1308420000	250119990	0.422071	5.23117
398	Youxuan NO.16	4285609560	292981030	1.38245	14.6276
399	Wuyedancong	1566999360	224338202	0.505484	6.98499
401	Yunhun	2356635240	205280326	0.760205	11.4801
403	Junshanyinzhen NO.1	2359170720	376571552	0.761023	6.26487
405	Kenniya NO.7	4296329640	373645030	1.38591	11.4984
406	Lingyun NO.4	2570672700	220892792	0.829249	11.6376
407	Lechangbaimao NO.4	1314757440	250261324	0.424115	5.25354
408	Huiyangxiaoye NO.1	2109683700	297650012	0.680543	7.0878
409	Bianhong NO.21	4171209120	389548474	1.34555	10.7078
410	Huangyezao	1773890280	306536980	0.572223	5.78687
411	Yinghong NO.8	1200892320	116466792	0.387385	10.311
413	Dababaimao NO.2	1582494480	292719994	0.510482	5.40617
414	Danxia NO.1	1609988760	272858642	0.519351	5.90045
415	Dancong NO.27	4208229000	271733625	1.35749	15.4866
416	Hongyan NO.6	1927058760	303889246	0.621632	6.34132
417	Aifeng	3054007440	183273885	0.985164	16.6636
418	Youxuan NO.4	2777153040	230653198	0.895856	12.0404
420	Xinxuan NO.2	1110232800	363675560	0.35814	3.05281
421	Maoyecha 355	2044638900	213439146	0.659561	9.57949
422	Kenniya NO.11	1288554480	317210318	0.415663	4.06215
423	Xinxuan NO.7	1321390800	317210318	0.426255	4.16566
424	Xinxuan NO.4	3012656400	243567916	0.971825	12.3689
425	Xinxuan NO.1	2529693900	252677488	0.81603	10.0116
The size of the reference genome is 3.1Gb
