# Supplementary material for: Genome-wide association analysis identified molecular markers associated with important tea flavor-related metabolites
Source: Hortic Res. 2021 Mar 1;8:42. doi: 10.1038/s41438-021-00477-3 (PMC7917101; doi:10.1038/s41438-021-00477-3)
Supplement: Supplementary file 4 — Table S4 [file 41438_2021_477_MOESM4_ESM.xlsx]

## Sheet: Table S4
Table S4 Significantly correlated loci identified simultaneously for all the three seasons
Locus	Associated metaboites	Number of associated metaboites
Scaffold720:596655	C/CAF/EGCG/GCG/TN	5
Scaffold720:596754	C/CAF/EGCG/GCG/TN	5
Scaffold720:596759	C/CAF/EGCG/GCG/TN	5
Scaffold648:33980	C/CAF/GCG/TN	4
Scaffold648:34046	C/CAF/GCG/TN	4
Scaffold98:1038912	C/CAF/GCG/TN	4
Scaffold98:1038926	C/CAF/GCG/TN	4
Scaffold11114:266896	C/CAF/GCG	3
Scaffold11114:266924	C/CAF/GCG	3
Scaffold1182:2137911	C/CAF/GCG	3
Scaffold1262:1444883	C/CAF/GCG	3
Scaffold1262:1444933	C/CAF/GCG	3
Scaffold1739:679725	C/CAF/GCG	3
Scaffold1989:2316385	C/CAF/EGCG	3
Scaffold2078:645748	C/CAF/GCG	3
Scaffold2292:1161116	C/CAF/EGCG	3
Scaffold2819:746618	C/CAF/GCG	3
Scaffold3284:647961	C/CAF/GCG	3
Scaffold3284:647997	C/CAF/GCG	3
Scaffold349:3413816	C/CAF/GCG	3
Scaffold441:849436	C/CAF/GCG	3
Scaffold4495:1225096	C/CAF/GCG	3
Scaffold1024:1596154	C/CAF	2
Scaffold1125:79633	C/CAF	2
Scaffold1125:79654	C/CAF	2
Scaffold1125:79696	C/CAF	2
Scaffold115:803980	C/CAF	2
Scaffold1188:2160559	C/CAF	2
Scaffold1262:1444827	C/CAF	2
Scaffold1316:466038	C/EGCG	2
Scaffold1443:95340	C/CAF	2
Scaffold1579:1793042	C/CAF	2
Scaffold1579:1793085	C/CAF	2
Scaffold1695:211063	ECG/GCG	2
Scaffold1695:211103	ECG/GCG	2
Scaffold1695:2941514	C/CAF	2
Scaffold1695:2941545	C/CAF	2
Scaffold1695:2941572	C/CAF	2
Scaffold1695:2941577	C/CAF	2
Scaffold1695:2941613	C/CAF	2
Scaffold1695:2941653	C/CAF	2
Scaffold212:419410	ECG/GCG	2
Scaffold2233:468642	EC/ECG	2
Scaffold2292:1119860	C/CAF	2
Scaffold2292:1119918	C/CAF	2
Scaffold2549:934031	C/GCG	2
Scaffold2609:145883	C/CAF	2
Scaffold2727:21888	C/GCG	2
Scaffold2951:95065	C/CAF	2
Scaffold3141:3078704	C/GCG	2
Scaffold3350:1134336	C/CAF	2
Scaffold3385:420492	C/CAF	2
Scaffold3385:420523	C/CAF	2
Scaffold349:3413778	C/CAF	2
Scaffold349:3413785	C/CAF	2
Scaffold349:3413832	C/CAF	2
Scaffold3614:66549	C/CAF	2
Scaffold3614:66561	C/CAF	2
Scaffold3614:66574	C/CAF	2
Scaffold398:1204089	C/CAF	2
Scaffold398:1204229	C/CAF	2
Scaffold411:4877176	C/CAF	2
Scaffold411:4877204	C/CAF	2
Scaffold426:3907415	C/CAF	2
Scaffold4295:1279769	C/CAF	2
Scaffold441:849397	C/GCG	2
Scaffold4787:157657	C/GCG	2
Scaffold565:456646	C/CAF	2
Scaffold570:711503	C/CAF	2
Scaffold6937:485645	C/CAF	2
Scaffold6937:485731	C/CAF	2
Scaffold7123:161856	C/CAF	2
Scaffold908:1814835	C/CAF	2
Scaffold92:1934737	C/CAF	2
Scaffold920:281727	C/CAF	2
Scaffold920:281865	C/CAF	2
Scaffold1009:916759	ECG	1
Scaffold1018:48186	CAF	1
Scaffold1039:1761595	GCG	1
Scaffold1047:766556	C	1
Scaffold1053:323421	ECG	1
Scaffold1053:323454	ECG	1
Scaffold1093:927219	GCG	1
Scaffold1093:927248	GCG	1
Scaffold1108:307422	ECG	1
Scaffold11162:197547	ECG	1
Scaffold11162:197559	ECG	1
Scaffold11662:274845	C	1
Scaffold1177:716514	C	1
Scaffold1188:390593	C	1
Scaffold1188:390609	C	1
Scaffold1199:854994	ECG	1
Scaffold1219:1455142	C	1
Scaffold1227:134998	C	1
Scaffold1271:1117716	CG	1
Scaffold1285:712546	GCG	1
Scaffold1305:184472	GCG	1
Scaffold138:1688040	C	1
Scaffold1434:274566	C	1
Scaffold1434:274640	C	1
Scaffold1434:274703	C	1
Scaffold1440:1049824	CAF	1
Scaffold1440:1049905	CAF	1
Scaffold1443:95328	C	1
Scaffold1443:95328	CAF	1
Scaffold1451:289640	C	1
Scaffold1451:851204	GCG	1
Scaffold1451:851290	GCG	1
Scaffold1496:716210	C	1
Scaffold1520:1506050	ECG	1
Scaffold1520:1506108	ECG	1
Scaffold1520:1506565	ECG	1
Scaffold1520:1506752	ECG	1
Scaffold1526:477923	GCG	1
Scaffold154:437788	GCG	1
Scaffold1568:43615	GCG	1
Scaffold1574:201764	GCG	1
Scaffold1579:1011014	GCG	1
Scaffold160:66319	C	1
Scaffold1639:214361	C	1
Scaffold1695:211088	ECG	1
Scaffold1695:211109	ECG	1
Scaffold171:1690498	ECG	1
Scaffold171:1690566	ECG	1
Scaffold1739:679706	GCG	1
Scaffold1739:679781	GCG	1
Scaffold1739:813886	ECG	1
Scaffold1749:1239265	ECG	1
Scaffold1757:508855	C	1
Scaffold177:3794934	CG	1
Scaffold1787:897839	C	1
Scaffold1787:897884	C	1
Scaffold180:150076	C	1
Scaffold1816:2280015	GCG	1
Scaffold1846:1659516	C	1
Scaffold1852:117998	C	1
Scaffold1982:1129531	C	1
Scaffold1993:245067	ECG	1
Scaffold1993:245169	ECG	1
Scaffold2078:1058042	C	1
Scaffold2078:1058126	C	1
Scaffold20877:17415	C	1
Scaffold20877:17454	C	1
Scaffold2133:2189073	CAF	1
Scaffold2153:2935864	C	1
Scaffold220:1712875	C	1
Scaffold2233:468693	ECG	1
Scaffold2268:33711	ECG	1
Scaffold2344:1370526	ECG	1
Scaffold237:1286587	C	1
Scaffold237:1286599	C	1
Scaffold2494:186504	C	1
Scaffold251:1556080	GCG	1
Scaffold2524:728903	C	1
Scaffold2524:728947	C	1
Scaffold2524:729027	C	1
Scaffold257:4620467	ECG	1
Scaffold257:4622563	ECG	1
Scaffold2579:611384	ECG	1
Scaffold2579:611400	ECG	1
Scaffold2609:145864	C	1
Scaffold2609:145951	C	1
Scaffold2712:499287	GCG	1
Scaffold2712:553428	GCG	1
Scaffold2727:21915	C	1
Scaffold2727:635181	C	1
Scaffold2843:690685	CG	1
Scaffold2844:2200555	C	1
Scaffold288:3251004	C	1
Scaffold288:3251140	C	1
Scaffold2880:781129	C	1
Scaffold2902:1541613	C	1
Scaffold2902:1541666	C	1
Scaffold2902:427789	GCG	1
Scaffold2905:327888	C	1
Scaffold292:2253216	C	1
Scaffold292:2253273	C	1
Scaffold2924:578067	C	1
Scaffold2951:95049	C	1
Scaffold2951:95117	C	1
Scaffold2966:60335	C	1
Scaffold2981:310476	C	1
Scaffold308:1109762	C	1
Scaffold3141:3078647	GCG	1
Scaffold3180:842268	ECG	1
Scaffold32212:4674	CAF	1
Scaffold3317:714440	C	1
Scaffold3317:714479	C	1
Scaffold3317:714630	C	1
Scaffold3326:1192753	C	1
Scaffold33273:22114	ECG	1
Scaffold3331:517329	ECG	1
Scaffold338:740803	C	1
Scaffold3385:449308	ECG	1
Scaffold3437:648062	CAF	1
Scaffold3437:648064	CAF	1
Scaffold3446:40753	C	1
Scaffold35:2287198	C	1
Scaffold3537:579913	C	1
Scaffold3625:255711	C	1
Scaffold3625:255746	C	1
Scaffold371:953466	C	1
Scaffold3727:442660	C	1
Scaffold3727:442705	C	1
Scaffold3727:442734	C	1
Scaffold3729:119638	C	1
Scaffold376:384629	C	1
Scaffold395:890606	CAF	1
Scaffold405:931420	C	1
Scaffold405:931492	C	1
Scaffold4096:1286943	C	1
Scaffold4125:882874	C	1
Scaffold4125:882938	C	1
Scaffold4125:882994	C	1
Scaffold4125:883008	C	1
Scaffold413:1227050	C	1
Scaffold413:1227161	C	1
Scaffold4138:3019899	C	1
Scaffold4155:618044	C	1
Scaffold4160:102859	C	1
Scaffold4239:309117	C	1
Scaffold4244:1330337	CAF	1
Scaffold451:940283	C	1
Scaffold4537:881275	C	1
Scaffold4537:881314	C	1
Scaffold4537:881415	C	1
Scaffold4537:881416	C	1
Scaffold4603:345362	CAF	1
Scaffold4603:345414	CAF	1
Scaffold4669:606573	C	1
Scaffold4669:606584	C	1
Scaffold4669:606636	C	1
Scaffold4669:606643	C	1
Scaffold4669:671956	C	1
Scaffold475:467840	C	1
Scaffold4916:480444	C	1
Scaffold4916:480511	C	1
Scaffold4916:480525	C	1
Scaffold4916:480536	C	1
Scaffold4916:480816	C	1
Scaffold492:2694526	C	1
Scaffold492:2694589	C	1
Scaffold513:305295	ECG	1
Scaffold5206:612636	ECG	1
Scaffold5400:347692	C	1
Scaffold558:1301501	C	1
Scaffold558:1301554	C	1
Scaffold558:1301632	C	1
Scaffold5620:174134	C	1
Scaffold568:567048	GCG	1
Scaffold5723:88299	ECG	1
Scaffold5723:88418	ECG	1
Scaffold594:619621	C	1
Scaffold594:619631	C	1
Scaffold594:619752	C	1
Scaffold598:1135715	GCG	1
Scaffold598:1135736	GCG	1
Scaffold6030:475903	C	1
Scaffold6030:475913	C	1
Scaffold6030:475914	C	1
Scaffold6030:475915	C	1
Scaffold6030:475918	C	1
Scaffold6030:475920	C	1
Scaffold6030:475924	C	1
Scaffold6209:932388	C	1
Scaffold635:709234	C	1
Scaffold6390:293902	ECG	1
Scaffold648:33962	C	1
Scaffold65:352417	CG	1
Scaffold65:352506	CG	1
Scaffold65:352595	CG	1
Scaffold65:352684	CG	1
Scaffold6707:1678588	ECG	1
Scaffold6707:1678602	ECG	1
Scaffold6707:1678727	ECG	1
Scaffold688:691523	ECG	1
Scaffold7069:434962	ECG	1
Scaffold7069:435024	ECG	1
Scaffold7069:435027	ECG	1
Scaffold757:617062	C	1
Scaffold757:617162	C	1
Scaffold7597:54271	ECG	1
Scaffold765:1187900	GCG	1
Scaffold776:265629	CG	1
Scaffold789:370580	CAF	1
Scaffold794:1328261	CAF	1
Scaffold81:350770	C	1
Scaffold815:221356	C	1
Scaffold815:221391	C	1
Scaffold815:221398	C	1
Scaffold8506:309215	C	1
Scaffold8506:309240	C	1
Scaffold8506:309296	C	1
Scaffold8506:309326	C	1
Scaffold8506:309353	C	1
Scaffold8506:309384	C	1
Scaffold8506:309390	C	1
Scaffold856:489704	C	1
Scaffold89:479585	ECG	1
Scaffold908:2230567	ECG	1
Scaffold908:2230636	ECG	1
Scaffold913:1297201	ECG	1
Scaffold919:153893	C	1
Scaffold919:80115	GCG	1
Scaffold92:1934725	C	1
Scaffold932:773860	C	1
Scaffold932:773936	C	1
