# Supplementary material for: Genome-wide association analysis identified molecular markers associated with important tea flavor-related metabolites
Source: Hortic Res. 2021 Mar 1;8:42. doi: 10.1038/s41438-021-00477-3 (PMC7917101; doi:10.1038/s41438-021-00477-3)
Supplement: Supplementary file 5 — Table S5 [file 41438_2021_477_MOESM5_ESM.xlsx]

## Sheet: Table S5
Table S5 P-values of the metabolites content-related SNP loci in three seasons
Metabolites	SNP Position	P-value
		Spring	Summer	Autumn
Catechin	Scaffold1024:1596154	6.62e-15	2.91e-18	6.44e-14
	Scaffold1047:766556	2.61e-10	3.98e-11	3.79e-06
	Scaffold11114:266896	5.14e-07	1.97e-08	4.48e-09
	Scaffold11114:266924	5.14e-07	1.97e-08	4.48e-09
	Scaffold1125:79633	3.32e-10	1.35e-12	4.92e-10
	Scaffold1125:79654	3.32e-10	1.35e-12	4.92e-10
	Scaffold1125:79696	3.32e-10	1.35e-12	4.92e-10
	Scaffold115:803980	1.23e-13	9.83e-14	1.83e-10
	Scaffold11662:274845	1.51e-07	6.26e-08	5.19e-08
	Scaffold1177:716514	4.24e-13	5.03e-13	1.92e-08
	Scaffold1182:2137911	2.78e-09	7.06e-12	2.66e-12
	Scaffold1188:2160559	1.26e-08	2.93e-12	2.04e-07
	Scaffold1188:390593	6.62e-10	2.3e-13	2.6e-08
	Scaffold1188:390609	5.07e-09	1.14e-12	4.21e-08
	Scaffold1219:1455142	4.66e-07	1.97e-06	1.25e-07
	Scaffold1227:134998	1.06e-08	4.81e-09	1.38e-08
	Scaffold1262:1444827	1.25e-07	1.5e-07	2.83e-06
	Scaffold1262:1444883	8.94e-09	3e-09	9.23e-08
	Scaffold1262:1444933	8.94e-09	3e-09	9.23e-08
	Scaffold1316:466038	6.78e-08	5.14e-08	2.85e-10
	Scaffold138:1688040	5.68e-09	2.4e-09	6.18e-09
	Scaffold1434:274566	5.78e-09	8.05e-11	5.56e-07
	Scaffold1434:274640	5.78e-09	8.05e-11	5.56e-07
	Scaffold1434:274703	5.78e-09	8.05e-11	5.56e-07
	Scaffold1443:95328	1.4e-07	6.22e-08	5.24e-09
	Scaffold1443:95340	1.4e-07	6.22e-08	5.24e-09
	Scaffold1451:289640	2.33e-08	2.34e-09	2.87e-07
	Scaffold1496:716210	1.93e-14	8e-13	3.89e-06
	Scaffold1579:1793042	8.71e-12	8.71e-12	6.13e-13
	Scaffold1579:1793085	8.71e-12	8.71e-12	6.13e-13
	Scaffold160:66319	1.27e-08	4.69e-08	4.3e-07
	Scaffold1639:214361	1.26e-07	5.22e-06	4.25e-06
	Scaffold1695:2941514	3.44e-11	1.75e-12	8.17e-09
	Scaffold1695:2941545	3.44e-11	1.75e-12	8.17e-09
	Scaffold1695:2941572	3.44e-11	1.75e-12	8.17e-09
	Scaffold1695:2941577	3.44e-11	1.75e-12	8.17e-09
	Scaffold1695:2941613	3.44e-11	1.75e-12	8.17e-09
	Scaffold1695:2941653	3.44e-11	1.75e-12	8.17e-09
	Scaffold1739:679725	2.98e-08	1.09e-08	6.6e-07
	Scaffold1757:508855	3.66e-08	1.14e-08	2.62e-07
	Scaffold1787:897839	1.82e-11	1.17e-11	1.61e-08
	Scaffold1787:897884	1.82e-11	1.17e-11	1.61e-08
	Scaffold180:150076	1.12e-14	2.72e-13	9.09e-06
	Scaffold1846:1659516	1.07e-08	2.29e-09	1.3e-07
	Scaffold1852:117998	9.65e-07	2.39e-06	9.57e-06
	Scaffold1982:1129531	1.64e-08	1.6e-08	7.6e-07
	Scaffold1989:2316385	2.67e-15	1.68e-19	1.8e-15
	Scaffold2078:1058042	7.6e-13	5.12e-13	9.79e-06
	Scaffold2078:1058126	7.6e-13	5.12e-13	9.79e-06
	Scaffold2078:645748	3.98e-18	2.34e-22	7.51e-20
	Scaffold20877:17415	1.31e-08	2.83e-08	3.87e-06
	Scaffold20877:17454	1.31e-08	2.83e-08	3.87e-06
	Scaffold2153:2935864	5.39e-06	8.89e-08	1.3e-06
	Scaffold220:1712875	7.18e-07	2.76e-07	2.79e-07
	Scaffold2292:1119860	4.05e-09	1.64e-09	2.35e-08
	Scaffold2292:1119918	4.05e-09	1.64e-09	2.35e-08
	Scaffold2292:1161116	8.59e-14	8.46e-16	8.25e-12
	Scaffold237:1286587	6.67e-10	6.53e-12	1.54e-06
	Scaffold237:1286599	2.82e-10	3.14e-12	8.46e-07
	Scaffold2494:186504	2.22e-08	2.02e-09	5.95e-07
	Scaffold2524:728903	7.02e-09	6.88e-09	7.41e-06
	Scaffold2524:728947	2.78e-09	3.96e-09	5.6e-06
	Scaffold2524:729027	2.78e-09	3.96e-09	5.6e-06
	Scaffold2549:934031	1.85e-06	4.33e-06	9.08e-06
	Scaffold2609:145864	6.73e-09	1.91e-07	2.27e-07
	Scaffold2609:145883	2.26e-08	4.42e-07	1.81e-08
	Scaffold2609:145951	6.73e-09	1.91e-07	2.27e-07
	Scaffold2727:21888	1.75e-10	1.2e-14	8.03e-13
	Scaffold2727:21915	2.25e-06	2.19e-08	7.42e-06
	Scaffold2727:635181	1.02e-10	3.35e-11	1.11e-08
	Scaffold2819:746618	2.21e-09	2.49e-09	1.48e-09
	Scaffold2844:2200555	1.28e-06	2.74e-06	9.75e-08
	Scaffold288:3251004	1.36e-10	4.81e-11	1.42e-06
	Scaffold288:3251140	1.36e-10	4.81e-11	1.42e-06
	Scaffold2880:781129	3.26e-10	1.93e-10	6e-07
	Scaffold2902:1541613	4.52e-08	4.6e-08	1.81e-07
	Scaffold2902:1541666	4.52e-08	4.6e-08	1.81e-07
	Scaffold2905:327888	2.39e-10	6.49e-10	5.9e-10
	Scaffold292:2253216	6.59e-08	6.99e-09	8.02e-07
	Scaffold292:2253273	6.59e-08	6.99e-09	8.02e-07
	Scaffold2924:578067	9.13e-06	2.31e-06	1.65e-06
	Scaffold2951:95049	1.88e-08	1.79e-09	3.3e-06
	Scaffold2951:95065	3.33e-10	2.04e-11	5.59e-07
	Scaffold2951:95117	2.05e-09	5.49e-10	1.96e-06
	Scaffold2966:60335	5.46e-07	1.27e-09	7.3e-07
	Scaffold2981:310476	4.39e-06	2.27e-06	1.79e-06
	Scaffold308:1109762	9.76e-07	6.03e-08	1.4e-08
	Scaffold3141:3078704	3.38e-07	1.02e-08	1.02e-06
	Scaffold3284:647961	1.83e-15	8.95e-18	1.41e-14
	Scaffold3284:647997	1.83e-15	8.95e-18	1.41e-14
	Scaffold3317:714440	6.86e-06	6.65e-06	3.34e-06
	Scaffold3317:714479	6.86e-06	6.65e-06	3.34e-06
	Scaffold3317:714630	2.89e-06	2.15e-06	1e-06
	Scaffold3326:1192753	3.72e-12	8.52e-13	3.94e-10
	Scaffold3350:1134336	1.96e-13	1.71e-11	7.74e-06
	Scaffold338:740803	1.22e-06	1.34e-06	1.34e-07
	Scaffold3385:420492	4.72e-12	2.15e-13	1.01e-09
	Scaffold3385:420523	4.72e-12	2.15e-13	1.01e-09
	Scaffold3446:40753	9.34e-07	1.13e-07	1.53e-06
	Scaffold349:3413778	1.67e-14	4.11e-16	4.17e-12
	Scaffold349:3413785	1.67e-14	4.11e-16	4.17e-12
	Scaffold349:3413816	3.54e-13	5.96e-15	2.43e-13
	Scaffold349:3413832	1.67e-14	4.11e-16	4.17e-12
	Scaffold35:2287198	3.82e-07	2.17e-08	2.28e-06
	Scaffold3537:579913	1.06e-08	7.48e-10	4.43e-06
	Scaffold3614:66549	3.75e-16	2.98e-19	5.46e-15
	Scaffold3614:66561	7.94e-09	2.66e-10	1.11e-07
	Scaffold3614:66574	3.75e-16	2.98e-19	5.46e-15
	Scaffold3625:255711	5.83e-10	1.41e-11	1.07e-06
	Scaffold3625:255746	5.83e-10	1.41e-11	1.07e-06
	Scaffold371:953466	9.65e-09	2.58e-09	7.35e-06
	Scaffold3727:442660	5.49e-07	3.18e-08	4.49e-07
	Scaffold3727:442705	3.04e-06	3.86e-07	2.52e-06
	Scaffold3727:442734	4.4e-06	1.31e-06	1.1e-06
	Scaffold3729:119638	2.13e-07	1.41e-08	5.07e-06
	Scaffold376:384629	7e-06	4.43e-06	5.23e-06
	Scaffold398:1204089	4.02e-06	8.5e-07	9.41e-10
	Scaffold398:1204229	4.02e-06	8.5e-07	9.41e-10
	Scaffold405:931420	5.54e-10	3.55e-11	3.73e-10
	Scaffold405:931492	1.76e-09	8.21e-11	7.13e-10
	Scaffold4096:1286943	4.54e-06	2.25e-07	4.73e-07
	Scaffold411:4877176	1.29e-08	3.35e-08	4.4e-06
	Scaffold411:4877204	1.29e-08	3.35e-08	4.4e-06
	Scaffold4125:882874	4.35e-09	4.61e-10	1.05e-07
	Scaffold4125:882938	7.97e-09	1.28e-09	2.29e-07
	Scaffold4125:882994	7.97e-09	1.28e-09	2.29e-07
	Scaffold4125:883008	7.97e-09	1.28e-09	2.29e-07
	Scaffold413:1227050	2.49e-08	4.79e-09	2.58e-08
	Scaffold413:1227161	2.65e-10	6.37e-11	6.44e-08
	Scaffold4138:3019899	2.78e-10	2.11e-13	1.02e-09
	Scaffold4155:618044	8.51e-11	2.53e-11	5.32e-07
	Scaffold4160:102859	4.21e-08	5.85e-09	9.93e-07
	Scaffold4239:309117	2.03e-08	5.94e-08	1.48e-07
	Scaffold426:3907415	2.72e-10	1.14e-11	6.57e-08
	Scaffold4295:1279769	4.91e-10	4.48e-11	2.65e-10
	Scaffold441:849397	1.08e-08	2.3e-08	1.01e-08
	Scaffold441:849436	1.12e-08	1.01e-08	1.72e-09
	Scaffold4495:1225096	2.21e-15	1.62e-19	2.61e-17
	Scaffold451:940283	3.14e-06	2.42e-06	2.19e-06
	Scaffold4537:881275	6.01e-07	1.6e-08	1.86e-07
	Scaffold4537:881314	1.78e-07	1.04e-09	4.79e-08
	Scaffold4537:881415	3.24e-08	2.04e-10	8.97e-08
	Scaffold4537:881416	1.93e-06	9.15e-07	3.21e-06
	Scaffold4669:606573	1.66e-07	3.84e-08	4.9e-06
	Scaffold4669:606584	3.6e-07	6.54e-08	6.62e-06
	Scaffold4669:606636	1.51e-07	4.31e-08	4.75e-06
	Scaffold4669:606643	3.31e-07	7.3e-08	6.43e-06
	Scaffold4669:671956	9.99e-08	5.31e-08	1.3e-06
	Scaffold475:467840	3.24e-08	1.55e-09	2.34e-06
	Scaffold4787:157657	1.14e-06	2.2e-07	1.63e-07
	Scaffold4916:480444	8.58e-06	6.75e-07	1.18e-06
	Scaffold4916:480511	2.63e-06	4.34e-07	6.26e-07
	Scaffold4916:480525	2.63e-06	4.34e-07	6.26e-07
	Scaffold4916:480536	9.98e-07	3.11e-08	6.23e-08
	Scaffold4916:480816	1.31e-08	1.62e-07	4.86e-06
	Scaffold492:2694526	9.71e-07	1.63e-07	1.11e-06
	Scaffold492:2694589	9.71e-07	1.63e-07	1.11e-06
	Scaffold5400:347692	1.61e-10	7.09e-13	3.24e-07
	Scaffold558:1301501	6.73e-07	8.59e-07	9.16e-06
	Scaffold558:1301554	6.73e-07	8.59e-07	9.16e-06
	Scaffold558:1301632	6.73e-07	8.59e-07	9.16e-06
	Scaffold5620:174134	9.6e-08	1.09e-07	1.43e-07
	Scaffold565:456646	3.95e-07	2.87e-08	2.58e-09
	Scaffold570:711503	9.39e-06	1.05e-06	2.91e-08
	Scaffold594:619621	4.57e-13	4.04e-19	4.78e-13
	Scaffold594:619631	4.57e-13	4.04e-19	4.78e-13
	Scaffold594:619752	4.57e-13	4.04e-19	4.78e-13
	Scaffold6030:475903	3.36e-10	1.37e-08	4.29e-07
	Scaffold6030:475913	1.37e-10	9.04e-09	8.9e-07
	Scaffold6030:475914	4.1e-10	4.13e-08	2.48e-06
	Scaffold6030:475915	8.96e-10	3.54e-08	4.09e-06
	Scaffold6030:475918	9.94e-10	6.3e-08	1.28e-06
	Scaffold6030:475920	1.78e-10	2.14e-08	1.94e-06
	Scaffold6030:475924	1.78e-10	2.14e-08	1.94e-06
	Scaffold6209:932388	9.11e-07	4.51e-07	6.14e-06
	Scaffold635:709234	8.52e-10	1.14e-08	3.96e-07
	Scaffold648:33962	1.32e-08	2.23e-08	2.57e-08
	Scaffold648:33980	3.33e-16	7.25e-18	9.57e-16
	Scaffold648:34046	7.97e-19	5.62e-21	3.68e-18
	Scaffold6937:485645	7.03e-17	3.35e-20	9.24e-17
	Scaffold6937:485731	7.03e-17	3.35e-20	9.24e-17
	Scaffold7123:161856	1.56e-06	1.98e-08	1.8e-06
	Scaffold720:596655	6.69e-23	4.29e-30	2.45e-25
	Scaffold720:596754	2.86e-21	6.96e-28	7.63e-24
	Scaffold720:596759	5.9e-22	8.88e-29	3.39e-24
	Scaffold757:617062	2.88e-08	1.33e-10	1.75e-06
	Scaffold757:617162	2.88e-08	1.33e-10	1.75e-06
	Scaffold81:350770	4.09e-10	4.91e-12	9.29e-09
	Scaffold815:221356	1.11e-07	6.58e-12	2.38e-08
	Scaffold815:221391	1.94e-06	6.3e-11	1.99e-07
	Scaffold815:221398	1.9e-07	1.55e-11	2.15e-08
	Scaffold8506:309215	1.15e-09	1.01e-11	3.4e-06
	Scaffold8506:309240	2.51e-10	1.62e-12	1.21e-06
	Scaffold8506:309296	2.32e-10	5.57e-13	2.38e-06
	Scaffold8506:309326	9.82e-11	1.65e-13	1.27e-06
	Scaffold8506:309353	9.82e-11	1.65e-13	1.27e-06
	Scaffold8506:309384	5.72e-10	7.37e-14	2.16e-06
	Scaffold8506:309390	9.82e-11	1.65e-13	1.27e-06
	Scaffold856:489704	5.09e-07	4.08e-08	3.31e-07
	Scaffold908:1814835	9.65e-09	1.43e-09	1.94e-06
	Scaffold919:153893	2.13e-11	1.93e-10	1.61e-06
	Scaffold92:1934725	2.76e-12	1.4e-12	8.78e-07
	Scaffold92:1934737	1.03e-12	5.64e-13	6.14e-07
	Scaffold920:281727	8.97e-21	3.13e-21	8.26e-12
	Scaffold920:281865	8.97e-21	3.13e-21	8.26e-12
	Scaffold932:773860	5.3e-06	3.62e-07	1.85e-06
	Scaffold932:773936	5.3e-06	3.62e-07	1.85e-06
	Scaffold98:1038912	2.39e-07	2.73e-09	1.74e-12
	Scaffold98:1038926	2.39e-07	2.73e-09	1.74e-12
Catechin gallate	Scaffold177:3794934	7.28974e-06	2.11013e-07	1.92899e-07
	Scaffold2843:690685	8.77427e-07	1.41304e-08	6.64696e-11
	Scaffold65:352417	6.4466e-06	4.1084e-06	2.99123e-10
	Scaffold65:352506	6.4466e-06	4.1084e-06	2.99123e-10
	Scaffold65:352595	6.4466e-06	4.1084e-06	2.99123e-10
	Scaffold65:352684	6.4466e-06	4.1084e-06	2.99123e-10
	Scaffold65:352773	6.4466e-06	4.1084e-06	2.99123e-10
	Scaffold776:265629	5.79775e-06	7.92794e-07	7.84059e-07
Epicatechin	Scaffold2233:468642	5.11516e-06	6.58108e-06	6.63973e-07
Epicatechin-3-gallate	Scaffold1009:916759	2.54293e-06	8.24921e-07	7.78516e-07
	Scaffold1053:323421	3.37375e-06	1.20927e-07	6.10959e-10
	Scaffold1053:323454	3.37375e-06	1.20927e-07	6.10959e-10
	Scaffold1108:307422	8.319e-06	3.88363e-09	1.19543e-09
	Scaffold11162:197547	5.26962e-09	1.25687e-06	2.79292e-08
	Scaffold11162:197559	5.26962e-09	1.25687e-06	2.79292e-08
	Scaffold1199:854994	5.07173e-07	5.77393e-06	1.26635e-10
	Scaffold1520:1506050	3.44686e-06	7.76165e-08	4.06981e-09
	Scaffold1520:1506108	2.65211e-06	2.05684e-07	1.31551e-08
	Scaffold1520:1506565	8.51024e-06	8.63689e-09	8.6969e-08
	Scaffold1520:1506752	4.30784e-07	4.43316e-09	1.27223e-09
	Scaffold1695:211063	1.63874e-07	1.1323e-08	1.31184e-10
	Scaffold1695:211088	5.11862e-07	6.97718e-08	1.3035e-08
	Scaffold1695:211103	1.63874e-07	1.1323e-08	1.31184e-10
	Scaffold1695:211109	1.02819e-06	6.82793e-07	1.12627e-09
	Scaffold171:1690498	8.25333e-06	1.71742e-06	3.30464e-06
	Scaffold171:1690566	4.49052e-06	1.33248e-06	1.20509e-06
	Scaffold1739:813886	2.43067e-08	5.98768e-06	6.1932e-07
	Scaffold1749:1239265	8.9497e-07	6.70919e-06	7.60915e-13
	Scaffold1993:245067	2.83681e-06	1.03392e-09	1.18658e-14
	Scaffold1993:245169	8.32875e-06	2.39487e-09	2.27984e-10
	Scaffold212:419410	7.64484e-08	5.82635e-10	2.56205e-08
	Scaffold2233:468642	4.45613e-06	7.10581e-08	2.01042e-10
	Scaffold2233:468693	4.99816e-06	2.57202e-08	2.56393e-11
	Scaffold2268:33711	6.14756e-07	7.1652e-07	4.05958e-10
	Scaffold2344:1370526	1.50698e-06	6.77941e-11	2.12294e-12
	Scaffold257:4620467	5.59448e-07	6.92089e-06	6.97602e-06
	Scaffold257:4622563	5.59448e-07	6.92089e-06	6.97602e-06
	Scaffold2579:611384	1.388e-06	2.97023e-08	1.73757e-09
	Scaffold2579:611400	3.38565e-06	6.6579e-08	1.98693e-08
	Scaffold3180:842268	5.19426e-09	1.88633e-09	1.06826e-07
	Scaffold33273:22114	5.08602e-07	4.7161e-08	7.23978e-06
	Scaffold3331:517329	3.03137e-06	9.52194e-10	4.53182e-14
	Scaffold3385:449308	2.90959e-06	2.86497e-06	4.95709e-08
	Scaffold513:305295	3.15131e-06	6.24543e-06	3.76461e-09
	Scaffold5206:612636	5.30527e-07	1.32696e-07	9.80234e-06
	Scaffold5723:88299	3.89751e-06	2.90418e-07	2.51516e-06
	Scaffold5723:88418	3.89751e-06	2.90418e-07	2.51516e-06
	Scaffold6390:293902	3.82342e-07	1.34514e-07	2.43574e-07
	Scaffold6707:1678588	1.15465e-06	2.10218e-06	3.60306e-10
	Scaffold6707:1678602	1.64988e-06	1.69382e-06	7.0627e-10
	Scaffold6707:1678727	5.39056e-06	4.92291e-06	5.70716e-08
	Scaffold688:691523	4.35633e-06	1.67487e-06	6.90959e-08
	Scaffold7069:434962	4.15364e-06	6.68105e-06	4.11585e-07
	Scaffold7069:435024	4.15364e-06	6.68105e-06	4.11585e-07
	Scaffold7069:435027	2.11823e-06	4.89149e-06	5.17919e-07
	Scaffold7597:54271	4.27472e-07	5.96693e-06	2.39156e-06
	Scaffold89:479585	1.26019e-08	1.10241e-08	8.56784e-09
	Scaffold908:2230567	3.81377e-06	5.98674e-06	2.16869e-07
	Scaffold908:2230636	2.64713e-06	6.31207e-06	1.99137e-07
	Scaffold913:1297201	2.55162e-06	1.20625e-11	3.85596e-08
Epigallocatechin-3-gallate	Scaffold1316:466038	1.84874e-06	4.2994e-08	7.11584e-06
	Scaffold1989:2316385	6.25738e-06	2.66885e-06	6.9402e-06
	Scaffold2292:1161116	6.19871e-07	3.64551e-07	4.91203e-07
	Scaffold720:596655	5.10098e-06	3.93872e-07	4.38446e-07
	Scaffold720:596754	6.96841e-06	1.05579e-06	1.41275e-06
	Scaffold720:596759	3.97899e-06	5.61617e-07	3.04985e-07
Gallocatechin gallate	Scaffold1039:1761595	1.44e-07	2.87e-06	7.24e-06
	Scaffold1093:927219	3.78e-09	6.88e-07	6.68e-07
	Scaffold1093:927248	4.64e-11	1.29e-07	1.38e-07
	Scaffold11114:266896	7.06e-12	1.37e-07	1.51e-06
	Scaffold11114:266924	7.06e-12	1.37e-07	1.51e-06
	Scaffold1182:2137911	6.66e-15	3.13e-07	1.35e-06
	Scaffold1262:1444883	1.35e-09	2.85e-08	8.48e-06
	Scaffold1262:1444933	1.35e-09	2.85e-08	8.48e-06
	Scaffold1285:712546	1.2e-08	9.85e-07	3.24e-06
	Scaffold1305:184472	1.05e-06	5.57e-06	6.83e-06
	Scaffold1451:851204	7.26e-09	9.83e-07	8.05e-06
	Scaffold1451:851290	7.26e-09	9.83e-07	8.05e-06
	Scaffold1526:477923	8.89e-06	2.53e-07	8.42e-07
	Scaffold154:437788	2.49e-07	7.34e-09	2.82e-07
	Scaffold1568:43615	6.19e-06	3.56e-08	5.02e-08
	Scaffold1574:201764	8.71e-06	8.03e-07	5.94e-06
	Scaffold1579:1011014	6.66e-06	2.39e-07	1.38e-08
	Scaffold1695:211063	4.06e-06	2.83e-08	2e-08
	Scaffold1695:211103	4.06e-06	2.83e-08	2e-08
	Scaffold1739:679706	4.82e-12	1.71e-06	2.15e-06
	Scaffold1739:679725	1.68e-13	4.14e-07	8.01e-06
	Scaffold1739:679781	4.82e-12	1.71e-06	2.15e-06
	Scaffold1816:2280015	1.86e-10	1.91e-08	7.89e-06
	Scaffold2078:645748	1.49e-14	1.89e-09	4.95e-08
	Scaffold212:419410	9.78e-06	9.36e-08	1.29e-08
	Scaffold251:1556080	6.32e-06	6.98e-08	8.5e-07
	Scaffold2549:934031	2.97e-13	3.54e-10	4.15e-07
	Scaffold2712:499287	5.61e-07	6.59e-06	6.46e-06
	Scaffold2712:553428	1.7e-08	3.35e-06	3.89e-06
	Scaffold2727:21888	3.26e-13	4.56e-08	3.21e-07
	Scaffold2819:746618	6.91e-12	7.43e-07	3.96e-06
	Scaffold2902:427789	2.98e-07	3.52e-06	9.54e-07
	Scaffold3141:3078647	1.93e-11	3.06e-11	1.29e-06
	Scaffold3141:3078704	7.65e-13	2.26e-10	1.06e-06
	Scaffold3284:647961	8.77e-13	3.46e-06	5.23e-06
	Scaffold3284:647997	8.77e-13	3.46e-06	5.23e-06
	Scaffold349:3413816	4.48e-12	3.68e-07	9.39e-06
	Scaffold441:849397	1.11e-08	2.48e-08	2.7e-07
	Scaffold441:849436	1.98e-09	1.26e-08	4.92e-07
	Scaffold4495:1225096	3.74e-17	1.19e-09	1.92e-06
	Scaffold4787:157657	1.3e-06	2.86e-06	1.04e-06
	Scaffold568:567048	7.1e-06	3.68e-06	7.64e-06
	Scaffold598:1135715	9.52e-07	9.39e-10	1.86e-07
	Scaffold598:1135736	2.36e-06	1.16e-09	1.43e-07
	Scaffold648:33980	4.67e-14	4.64e-08	1.45e-06
	Scaffold648:34046	9.56e-17	6.03e-09	5.31e-07
	Scaffold720:596655	2e-23	7.97e-11	1.73e-09
	Scaffold720:596754	2.46e-21	2.06e-10	1.68e-09
	Scaffold720:596759	3.7e-23	5.81e-11	2.41e-09
	Scaffold765:1187900	1.91e-12	1.19e-08	2.62e-06
	Scaffold919:80115	1.32e-07	2.27e-07	8.64e-06
	Scaffold98:1038912	1.14e-10	8.57e-09	1.35e-09
	Scaffold98:1038926	1.14e-10	8.57e-09	1.35e-09
Caffeine	Scaffold1018:48186	1.18e-08	3.79e-08	8.45e-06
	Scaffold1024:1596154	5.08e-15	3.31e-13	6.68e-08
	Scaffold11114:266896	1.95e-07	1.32e-08	8.57e-07
	Scaffold11114:266924	1.95e-07	1.32e-08	8.57e-07
	Scaffold1125:79633	1.25e-12	3.72e-08	2.18e-07
	Scaffold1125:79654	1.25e-12	3.72e-08	2.18e-07
	Scaffold1125:79696	1.25e-12	3.72e-08	2.18e-07
	Scaffold115:803980	6.07e-09	1.17e-13	9.38e-11
	Scaffold1182:2137911	1.31e-08	6.54e-08	1.82e-08
	Scaffold1188:2160559	3.61e-07	1.63e-08	5.22e-06
	Scaffold1262:1444827	1.8e-07	1.24e-06	3.93e-06
	Scaffold1262:1444883	2.56e-08	3.6e-07	1.47e-06
	Scaffold1262:1444933	2.56e-08	3.6e-07	1.47e-06
	Scaffold1440:1049824	2.45e-09	4.37e-12	1.74e-06
	Scaffold1440:1049905	1.81e-09	5.68e-12	1.84e-06
	Scaffold1443:95328	2.62e-09	5.25e-07	1.4e-06
	Scaffold1443:95340	2.62e-09	5.25e-07	1.4e-06
	Scaffold1579:1793042	6.96e-10	4.41e-11	6.64e-10
	Scaffold1579:1793085	6.96e-10	4.41e-11	6.64e-10
	Scaffold1695:2941514	6.53e-10	2.19e-08	5.39e-06
	Scaffold1695:2941545	6.53e-10	2.19e-08	5.39e-06
	Scaffold1695:2941572	6.53e-10	2.19e-08	5.39e-06
	Scaffold1695:2941577	6.53e-10	2.19e-08	5.39e-06
	Scaffold1695:2941613	6.53e-10	2.19e-08	5.39e-06
	Scaffold1695:2941653	6.53e-10	2.19e-08	5.39e-06
	Scaffold1739:679725	2.06e-11	4.77e-11	5.23e-06
	Scaffold1989:2316385	5.87e-12	4.3e-10	5.85e-10
	Scaffold2078:645748	4.21e-15	3.61e-11	1.26e-10
	Scaffold2133:2189073	4.66e-06	3.48e-07	1.83e-06
	Scaffold2292:1119860	2.93e-07	2.09e-07	8.14e-07
	Scaffold2292:1119918	2.93e-07	2.09e-07	8.14e-07
	Scaffold2292:1161116	1.46e-10	1.63e-12	4.82e-07
	Scaffold2609:145883	1.94e-06	5.67e-07	2.11e-06
	Scaffold2819:746618	7.99e-07	3.52e-11	6.69e-09
	Scaffold2951:95065	1.03e-09	7.09e-08	7.56e-06
	Scaffold32212:4674	8.92e-10	1.56e-09	8e-06
	Scaffold3284:647961	3.03e-13	1.64e-13	1.31e-06
	Scaffold3284:647997	3.03e-13	1.64e-13	1.31e-06
	Scaffold3350:1134336	5.66e-07	4.55e-08	2.36e-06
	Scaffold3385:420492	1.55e-07	1.34e-08	3.49e-06
	Scaffold3385:420523	1.55e-07	1.34e-08	3.49e-06
	Scaffold3437:648062	3.49e-06	3.06e-06	3.8e-07
	Scaffold3437:648064	3.17e-06	7.95e-06	5.04e-07
	Scaffold349:3413778	5.78e-10	2.36e-11	4.4e-08
	Scaffold349:3413785	5.78e-10	2.36e-11	4.4e-08
	Scaffold349:3413816	5.68e-09	3.51e-10	7.98e-09
	Scaffold349:3413832	5.78e-10	2.36e-11	4.4e-08
	Scaffold3614:66549	1.03e-11	3.15e-10	2.42e-08
	Scaffold3614:66561	4.59e-09	9.43e-07	1.05e-06
	Scaffold3614:66574	1.03e-11	3.15e-10	2.42e-08
	Scaffold395:890606	3.25e-06	4.76e-07	3.47e-06
	Scaffold398:1204089	1.74e-06	1.77e-08	6.84e-08
	Scaffold398:1204229	1.74e-06	1.77e-08	6.84e-08
	Scaffold411:4877176	1.45e-07	8.18e-14	1.5e-06
	Scaffold411:4877204	1.45e-07	8.18e-14	1.5e-06
	Scaffold4244:1330337	2.7e-07	2.75e-09	3.16e-07
	Scaffold426:3907415	1.67e-07	1.52e-09	9.82e-06
	Scaffold4295:1279769	1.56e-09	5.97e-08	2.48e-06
	Scaffold441:849436	6.9e-06	1.94e-08	5.4e-08
	Scaffold4495:1225096	4.82e-13	8.61e-12	2.33e-12
	Scaffold4603:345362	7.2e-10	1.85e-06	3.53e-06
	Scaffold4603:345414	2.01e-09	6.01e-07	4.88e-06
	Scaffold565:456646	4.33e-07	7.92e-09	2.14e-06
	Scaffold570:711503	7.7e-07	4.51e-06	1.73e-08
	Scaffold648:33980	1.02e-10	2.78e-12	4.16e-09
	Scaffold648:34046	2.72e-12	2.83e-14	1.02e-10
	Scaffold6937:485645	3.28e-13	2.11e-11	1.58e-08
	Scaffold6937:485731	3.28e-13	2.11e-11	1.58e-08
	Scaffold7123:161856	2.28e-07	1.21e-06	9.14e-07
	Scaffold720:596655	1.6e-15	4.41e-16	2.56e-13
	Scaffold720:596754	1.48e-14	8.22e-15	3.82e-12
	Scaffold720:596759	2.72e-15	5.58e-15	1.59e-12
	Scaffold789:370580	7.55e-09	1.15e-13	8.47e-07
	Scaffold794:1328261	2.95e-06	1.42e-06	7.05e-06
	Scaffold908:1814835	6.1e-07	2.44e-06	2.52e-06
	Scaffold92:1934737	1.3e-09	6.56e-11	5.51e-06
	Scaffold920:281727	6.12e-13	9.58e-12	4.13e-07
	Scaffold920:281865	6.12e-13	9.58e-12	4.13e-07
	Scaffold98:1038912	2.41e-07	4.6e-09	3.12e-11
	Scaffold98:1038926	2.41e-07	4.6e-09	3.12e-11
Theanine	Scaffold648:33980	4.46039e-06	3.87117e-07	2.76621e-06
	Scaffold648:34046	1.09756e-06	1.05917e-07	8.56165e-07
	Scaffold720:596655	2.00144e-07	3.26027e-07	4.26578e-09
	Scaffold720:596754	3.84291e-07	4.96812e-07	5.50176e-09
	Scaffold720:596759	3.58734e-07	7.55078e-07	1.57323e-08
	Scaffold98:1038912	3.19739e-06	8.63226e-06	1.26249e-07
	Scaffold98:1038926	3.19739e-06	8.63226e-06	1.26249e-07
