# Supplementary material for: Genome-wide association analysis identified molecular markers associated with important tea flavor-related metabolites
Source: Hortic Res. 2021 Mar 1;8:42. doi: 10.1038/s41438-021-00477-3 (PMC7917101; doi:10.1038/s41438-021-00477-3)
Supplement: Supplementary file 6 — Table S6 [file 41438_2021_477_MOESM6_ESM.xlsx]

## Sheet: Table S6
Table S6 Genes associated with the tea flavor-related metabolites identified via a genome-wide association analysis
Traits	Season	Locus	Gene ID	Annotation
TN	Spring	Scaffold690:39946	TEA000594.1	AAA-ATPase At4g25835-like; K08900 mitochondrial chaperone BCS1
TN	Summer	Scaffold690:39551	TEA000594.1	AAA-ATPase At4g25835-like; K08900 mitochondrial chaperone BCS1
TN	Spring	Scaffold3359:249334	TEA001040.1	ppabcg30; ATP-binding cassette transporter, subfamily G, member 30, group WBC protein PpABCG30; K05681 ATP-binding cassette, subfamily G (WHITE), member 2
TN	Summer	Scaffold3359:249334	TEA001040.1	ppabcg30; ATP-binding cassette transporter, subfamily G, member 30, group WBC protein PpABCG30; K05681 ATP-binding cassette, subfamily G (WHITE), member 2
TN	Summer	Scaffold3359:249358	TEA001040.1	ppabcg30; ATP-binding cassette transporter, subfamily G, member 30, group WBC protein PpABCG30; K05681 ATP-binding cassette, subfamily G (WHITE), member 2
TN	Summer	Scaffold3359:249401	TEA001040.1	ppabcg30; ATP-binding cassette transporter, subfamily G, member 30, group WBC protein PpABCG30; K05681 ATP-binding cassette, subfamily G (WHITE), member 2
TN	Spring	Scaffold659:3329103	TEA001920.1	indole-3-pyruvate monooxygenase YUCCA6; K11816 indole-3-pyruvate monooxygenase [EC:1.14.13.168]
TN	Spring	Scaffold659:3329109	TEA001920.1	indole-3-pyruvate monooxygenase YUCCA6; K11816 indole-3-pyruvate monooxygenase [EC:1.14.13.168]
TN	Spring	Scaffold659:3329175	TEA001920.1	indole-3-pyruvate monooxygenase YUCCA6; K11816 indole-3-pyruvate monooxygenase [EC:1.14.13.168]
TN	Summer	Scaffold659:3329103	TEA001920.1	indole-3-pyruvate monooxygenase YUCCA6; K11816 indole-3-pyruvate monooxygenase [EC:1.14.13.168]
TN	Summer	Scaffold659:3329109	TEA001920.1	indole-3-pyruvate monooxygenase YUCCA6; K11816 indole-3-pyruvate monooxygenase [EC:1.14.13.168]
TN	Summer	Scaffold659:3329175	TEA001920.1	indole-3-pyruvate monooxygenase YUCCA6; K11816 indole-3-pyruvate monooxygenase [EC:1.14.13.168]
TN	Spring	Scaffold7891:178407	TEA007690.1	tuliposide A-converting enzyme 2, chloroplastic-like; K20506 tuliposide A-converting enzyme [EC:4.2.99.22]
TN	Summer	Scaffold7891:178407	TEA007690.1	tuliposide A-converting enzyme 2, chloroplastic-like; K20506 tuliposide A-converting enzyme [EC:4.2.99.22]
TN	Spring	Scaffold1305:184531	TEA009057.1	GATA; glutamyl-tRNA amidotransferase, subunitA; K02433 aspartyl-tRNA(Asn)/glutamyl-tRNA(Gln) amidotransferase subunit A [EC:6.3.5.6 6.3.5.7]
TN	Spring	Scaffold1305:184781	TEA009057.1	GATA; glutamyl-tRNA amidotransferase, subunitA; K02433 aspartyl-tRNA(Asn)/glutamyl-tRNA(Gln) amidotransferase subunit A [EC:6.3.5.6 6.3.5.7]
TN	Spring	Scaffold1305:184843	TEA009057.1	GATA; glutamyl-tRNA amidotransferase, subunitA; K02433 aspartyl-tRNA(Asn)/glutamyl-tRNA(Gln) amidotransferase subunit A [EC:6.3.5.6 6.3.5.7]
TN	Summer	Scaffold1305:184531	TEA009057.1	GATA; glutamyl-tRNA amidotransferase, subunitA; K02433 aspartyl-tRNA(Asn)/glutamyl-tRNA(Gln) amidotransferase subunit A [EC:6.3.5.6 6.3.5.7]
TN	Summer	Scaffold1305:184781	TEA009057.1	GATA; glutamyl-tRNA amidotransferase, subunitA; K02433 aspartyl-tRNA(Asn)/glutamyl-tRNA(Gln) amidotransferase subunit A [EC:6.3.5.6 6.3.5.7]
TN	Summer	Scaffold1305:184843	TEA009057.1	GATA; glutamyl-tRNA amidotransferase, subunitA; K02433 aspartyl-tRNA(Asn)/glutamyl-tRNA(Gln) amidotransferase subunit A [EC:6.3.5.6 6.3.5.7]
TN	Spring	Scaffold572:1394865	TEA009243.1	myosin heavy chain kinase B-like; K14963 COMPASS component SWD3
TN	Summer	Scaffold572:1394853	TEA009243.1	myosin heavy chain kinase B-like; K14963 COMPASS component SWD3
TN	Summer	Scaffold572:1394880	TEA009243.1	myosin heavy chain kinase B-like; K14963 COMPASS component SWD3
TN	Autumn	Scaffold11114:266896	TEA009498.1	14-3-3-like protein GF14 lambda; K06630 14-3-3 protein epsilon
TN	Autumn	Scaffold11114:266924	TEA009498.1	14-3-3-like protein GF14 lambda; K06630 14-3-3 protein epsilon
TN	Spring	Scaffold11114:266980	TEA009498.1	14-3-3-like protein GF14 lambda; K06630 14-3-3 protein epsilon
TN	Summer	Scaffold11114:266896	TEA009498.1	14-3-3-like protein GF14 lambda; K06630 14-3-3 protein epsilon
TN	Summer	Scaffold11114:266924	TEA009498.1	14-3-3-like protein GF14 lambda; K06630 14-3-3 protein epsilon
TN	Autumn	Scaffold1024:1596154	TEA009742.1	zeatin O-xylosyltransferase-like; K13495 cis-zeatin O-glucosyltransferase [EC:2.4.1.215]
TN	Summer	Scaffold1024:1596844	TEA009742.1	zeatin O-xylosyltransferase-like; K13495 cis-zeatin O-glucosyltransferase [EC:2.4.1.215]
TN	Autumn	Scaffold3727:442630	TEA010762.1	flavonol synthase/flavanone 3-hydroxylase-like; K05278 flavonol synthase [EC:1.14.11.23]
TN	Autumn	Scaffold3727:442712	TEA010762.1	flavonol synthase/flavanone 3-hydroxylase-like; K05278 flavonol synthase [EC:1.14.11.23]
TN	Autumn	Scaffold3727:442849	TEA010762.1	flavonol synthase/flavanone 3-hydroxylase-like; K05278 flavonol synthase [EC:1.14.11.23]
TN	Summer	Scaffold3727:442712	TEA010762.1	flavonol synthase/flavanone 3-hydroxylase-like; K05278 flavonol synthase [EC:1.14.11.23]
TN	Summer	Scaffold3727:442849	TEA010762.1	flavonol synthase/flavanone 3-hydroxylase-like; K05278 flavonol synthase [EC:1.14.11.23]
TN	Spring	Scaffold498:374646	TEA013644.1	flowering time control protein FPA-like; K13190 RNA-binding protein 15
TN	Summer	Scaffold498:374646	TEA013644.1	flowering time control protein FPA-like; K13190 RNA-binding protein 15
TN	Summer	Scaffold498:374755	TEA013644.1	flowering time control protein FPA-like; K13190 RNA-binding protein 15
TN	Autumn	Scaffold1182:2137911	TEA014117.1	RING-H2 finger protein ATL54; K19041 E3 ubiquitin-protein ligase RNF38/44 [EC:2.3.2.27]
TN	Summer	Scaffold1182:2137911	TEA014117.1	RING-H2 finger protein ATL54; K19041 E3 ubiquitin-protein ligase RNF38/44 [EC:2.3.2.27]
TN	Spring	Scaffold12447:129844	TEA017153.1	WD repeat-containing protein RUP2-like; K10143 E3 ubiquitin-protein ligase RFWD2 [EC:2.3.2.27]
TN	Summer	Scaffold12447:129844	TEA017153.1	WD repeat-containing protein RUP2-like; K10143 E3 ubiquitin-protein ligase RFWD2 [EC:2.3.2.27]
TN	Autumn	Scaffold2918:279974	TEA017306.1	hypothetical protein; K09529 DnaJ homolog subfamily C member 9
TN	Summer	Scaffold2918:279974	TEA017306.1	hypothetical protein; K09529 DnaJ homolog subfamily C member 9
TN	Spring	Scaffold1695:2029847	TEA019149.1	type I inositol-1,4,5-trisphosphate 5-phosphatase; K20279 synaptojanin [EC:3.1.3.36]
TN	Spring	Scaffold1695:2029853	TEA019149.1	type I inositol-1,4,5-trisphosphate 5-phosphatase; K20279 synaptojanin [EC:3.1.3.36]
TN	Spring	Scaffold1695:2029864	TEA019149.1	type I inositol-1,4,5-trisphosphate 5-phosphatase; K20279 synaptojanin [EC:3.1.3.36]
TN	Summer	Scaffold1695:2029847	TEA019149.1	type I inositol-1,4,5-trisphosphate 5-phosphatase; K20279 synaptojanin [EC:3.1.3.36]
TN	Spring	Scaffold2088:745524	TEA019438.1	acetylornithine aminotransferase, mitochondrial-like; K00818 acetylornithine aminotransferase [EC:2.6.1.11]
TN	Summer	Scaffold2088:745524	TEA019438.1	acetylornithine aminotransferase, mitochondrial-like; K00818 acetylornithine aminotransferase [EC:2.6.1.11]
TN	Spring	Scaffold1271:1618319	TEA022018.1	hypothetical protein; K11253 histone H3
TN	Summer	Scaffold1271:1618319	TEA022018.1	hypothetical protein; K11253 histone H3
TN	Spring	Scaffold1993:245067	TEA024907.1	AMSH-like ubiquitin thioesterase 3; K11866 STAM-binding protein [EC:3.4.19.12]
TN	Spring	Scaffold1993:245169	TEA024907.1	AMSH-like ubiquitin thioesterase 3; K11866 STAM-binding protein [EC:3.4.19.12]
TN	Summer	Scaffold1993:245067	TEA024907.1	AMSH-like ubiquitin thioesterase 3; K11866 STAM-binding protein [EC:3.4.19.12]
TN	Spring	Scaffold2881:570440	TEA025771.1	N6-adenosine-methyltransferase MT-A70-like; K05925 mRNA (2'-O-methyladenosine-N6-)-methyltransferase [EC:2.1.1.62]
TN	Summer	Scaffold2881:570515	TEA025771.1	N6-adenosine-methyltransferase MT-A70-like; K05925 mRNA (2'-O-methyladenosine-N6-)-methyltransferase [EC:2.1.1.62]
TN	Spring	Scaffold674:203621	TEA028776.1	thioredoxin reductase 1-like; K00384 thioredoxin reductase (NADPH) [EC:1.8.1.9]
TN	Spring	Scaffold674:203669	TEA028776.1	thioredoxin reductase 1-like; K00384 thioredoxin reductase (NADPH) [EC:1.8.1.9]
TN	Summer	Scaffold674:203621	TEA028776.1	thioredoxin reductase 1-like; K00384 thioredoxin reductase (NADPH) [EC:1.8.1.9]
TN	Summer	Scaffold674:203669	TEA028776.1	thioredoxin reductase 1-like; K00384 thioredoxin reductase (NADPH) [EC:1.8.1.9]
C	Autumn	Scaffold11114:266896	TEA009498.1	14-3-3-like protein GF14 lambda; K06630 14-3-3 protein epsilon
C	Autumn	Scaffold11114:266924	TEA009498.1	14-3-3-like protein GF14 lambda; K06630 14-3-3 protein epsilon
C	Autumn	Scaffold11114:266980	TEA009498.1	14-3-3-like protein GF14 lambda; K06630 14-3-3 protein epsilon
C	Autumn	Scaffold11114:267285	TEA009498.1	14-3-3-like protein GF14 lambda; K06630 14-3-3 protein epsilon
C	Spring	Scaffold11114:266896	TEA009498.1	14-3-3-like protein GF14 lambda; K06630 14-3-3 protein epsilon
C	Spring	Scaffold11114:266924	TEA009498.1	14-3-3-like protein GF14 lambda; K06630 14-3-3 protein epsilon
C	Summer	Scaffold11114:266896	TEA009498.1	14-3-3-like protein GF14 lambda; K06630 14-3-3 protein epsilon
C	Summer	Scaffold11114:266924	TEA009498.1	14-3-3-like protein GF14 lambda; K06630 14-3-3 protein epsilon
C	Summer	Scaffold11114:267285	TEA009498.1	14-3-3-like protein GF14 lambda; K06630 14-3-3 protein epsilon
C	Autumn	Scaffold2981:310444	TEA016875.1	3-ketoacyl-CoA synthase 7-like; K15397 3-ketoacyl-CoA synthase [EC:2.3.1.199]
C	Autumn	Scaffold2981:310469	TEA016875.1	3-ketoacyl-CoA synthase 7-like; K15397 3-ketoacyl-CoA synthase [EC:2.3.1.199]
C	Autumn	Scaffold2981:310476	TEA016875.1	3-ketoacyl-CoA synthase 7-like; K15397 3-ketoacyl-CoA synthase [EC:2.3.1.199]
C	Autumn	Scaffold2981:310480	TEA016875.1	3-ketoacyl-CoA synthase 7-like; K15397 3-ketoacyl-CoA synthase [EC:2.3.1.199]
C	Autumn	Scaffold2981:310486	TEA016875.1	3-ketoacyl-CoA synthase 7-like; K15397 3-ketoacyl-CoA synthase [EC:2.3.1.199]
C	Autumn	Scaffold2981:310525	TEA016875.1	3-ketoacyl-CoA synthase 7-like; K15397 3-ketoacyl-CoA synthase [EC:2.3.1.199]
C	Autumn	Scaffold2981:310545	TEA016875.1	3-ketoacyl-CoA synthase 7-like; K15397 3-ketoacyl-CoA synthase [EC:2.3.1.199]
C	Spring	Scaffold2981:310476	TEA016875.1	3-ketoacyl-CoA synthase 7-like; K15397 3-ketoacyl-CoA synthase [EC:2.3.1.199]
C	Summer	Scaffold2981:310444	TEA016875.1	3-ketoacyl-CoA synthase 7-like; K15397 3-ketoacyl-CoA synthase [EC:2.3.1.199]
C	Summer	Scaffold2981:310469	TEA016875.1	3-ketoacyl-CoA synthase 7-like; K15397 3-ketoacyl-CoA synthase [EC:2.3.1.199]
C	Summer	Scaffold2981:310476	TEA016875.1	3-ketoacyl-CoA synthase 7-like; K15397 3-ketoacyl-CoA synthase [EC:2.3.1.199]
C	Summer	Scaffold2981:310480	TEA016875.1	3-ketoacyl-CoA synthase 7-like; K15397 3-ketoacyl-CoA synthase [EC:2.3.1.199]
C	Summer	Scaffold2981:310486	TEA016875.1	3-ketoacyl-CoA synthase 7-like; K15397 3-ketoacyl-CoA synthase [EC:2.3.1.199]
C	Summer	Scaffold2981:310545	TEA016875.1	3-ketoacyl-CoA synthase 7-like; K15397 3-ketoacyl-CoA synthase [EC:2.3.1.199]
C	Autumn	Scaffold398:681283	TEA006891.1	3-phosphoshikimate 1-carboxyvinyltransferase 2; K00800 3-phosphoshikimate 1-carboxyvinyltransferase [EC:2.5.1.19]
C	Summer	Scaffold398:681283	TEA006891.1	3-phosphoshikimate 1-carboxyvinyltransferase 2; K00800 3-phosphoshikimate 1-carboxyvinyltransferase [EC:2.5.1.19]
C	Autumn	Scaffold2727:21888	TEA013438.1	abscisate beta-glucosyltransferase-like; K14595 abscisate beta-glucosyltransferase [EC:2.4.1.263]
C	Autumn	Scaffold2727:21915	TEA013438.1	abscisate beta-glucosyltransferase-like; K14595 abscisate beta-glucosyltransferase [EC:2.4.1.263]
C	Spring	Scaffold2727:21858	TEA013438.1	abscisate beta-glucosyltransferase-like; K14595 abscisate beta-glucosyltransferase [EC:2.4.1.263]
C	Spring	Scaffold2727:21888	TEA013438.1	abscisate beta-glucosyltransferase-like; K14595 abscisate beta-glucosyltransferase [EC:2.4.1.263]
C	Spring	Scaffold2727:21915	TEA013438.1	abscisate beta-glucosyltransferase-like; K14595 abscisate beta-glucosyltransferase [EC:2.4.1.263]
C	Summer	Scaffold2727:21858	TEA013438.1	abscisate beta-glucosyltransferase-like; K14595 abscisate beta-glucosyltransferase [EC:2.4.1.263]
C	Summer	Scaffold2727:21888	TEA013438.1	abscisate beta-glucosyltransferase-like; K14595 abscisate beta-glucosyltransferase [EC:2.4.1.263]
C	Summer	Scaffold2727:21915	TEA013438.1	abscisate beta-glucosyltransferase-like; K14595 abscisate beta-glucosyltransferase [EC:2.4.1.263]
C	Autumn	Scaffold371:953466	TEA033164.1	Acetyl-CoA carboxylase 1 isoform 1; K11262 acetyl-CoA carboxylase / biotin carboxylase 1 [EC:6.4.1.2 6.3.4.14]
C	Spring	Scaffold371:953466	TEA033164.1	Acetyl-CoA carboxylase 1 isoform 1; K11262 acetyl-CoA carboxylase / biotin carboxylase 1 [EC:6.4.1.2 6.3.4.14]
C	Summer	Scaffold371:953466	TEA033164.1	Acetyl-CoA carboxylase 1 isoform 1; K11262 acetyl-CoA carboxylase / biotin carboxylase 1 [EC:6.4.1.2 6.3.4.14]
C	Spring	Scaffold498:2104414	TEA013639.1	actin-depolymerizing factor 2; K05765 cofilin
C	Summer	Scaffold498:2104414	TEA013639.1	actin-depolymerizing factor 2; K05765 cofilin
C	Spring	Scaffold913:464372	TEA032991.1	ADC; arginine decarboxylase; K01583 arginine decarboxylase [EC:4.1.1.19]
C	Summer	Scaffold913:464372	TEA032991.1	ADC; arginine decarboxylase; K01583 arginine decarboxylase [EC:4.1.1.19]
C	Spring	Scaffold368:1391663	TEA011416.1	ammonium transporter 3 member 1; K03320 ammonium transporter, Amt family
C	Summer	Scaffold368:1391663	TEA011416.1	ammonium transporter 3 member 1; K03320 ammonium transporter, Amt family
C	Spring	Scaffold1326:265340	TEA019788.1	AP-1 complex subunit gamma-2-like; K12391 AP-1 complex subunit gamma-1
C	Summer	Scaffold1326:264586	TEA019788.1	AP-1 complex subunit gamma-2-like; K12391 AP-1 complex subunit gamma-1
C	Summer	Scaffold1326:264650	TEA019788.1	AP-1 complex subunit gamma-2-like; K12391 AP-1 complex subunit gamma-1
C	Summer	Scaffold1326:264671	TEA019788.1	AP-1 complex subunit gamma-2-like; K12391 AP-1 complex subunit gamma-1
C	Summer	Scaffold1326:265184	TEA019788.1	AP-1 complex subunit gamma-2-like; K12391 AP-1 complex subunit gamma-1
C	Summer	Scaffold1326:265248	TEA019788.1	AP-1 complex subunit gamma-2-like; K12391 AP-1 complex subunit gamma-1
C	Summer	Scaffold1326:265269	TEA019788.1	AP-1 complex subunit gamma-2-like; K12391 AP-1 complex subunit gamma-1
C	Autumn	Scaffold1393:472126	TEA005805.1	aspartate aminotransferase, mitochondrial; K14455 aspartate aminotransferase, mitochondrial [EC:2.6.1.1]
C	Summer	Scaffold1393:472126	TEA005805.1	aspartate aminotransferase, mitochondrial; K14455 aspartate aminotransferase, mitochondrial [EC:2.6.1.1]
C	Spring	Scaffold16867:170507	TEA016582.1	auxin-responsive protein SAUR32-like; K14488 SAUR family protein
C	Spring	Scaffold16867:170537	TEA016582.1	auxin-responsive protein SAUR32-like; K14488 SAUR family protein
C	Summer	Scaffold16867:170507	TEA016582.1	auxin-responsive protein SAUR32-like; K14488 SAUR family protein
C	Summer	Scaffold16867:170537	TEA016582.1	auxin-responsive protein SAUR32-like; K14488 SAUR family protein
C	Autumn	Scaffold413:1227050	TEA013542.1	brefeldin A-inhibited guanine nucleotide-exchange protein 2; K18442 brefeldin A-inhibited guanine nucleotide-exchange protein
C	Autumn	Scaffold413:1227161	TEA013542.1	brefeldin A-inhibited guanine nucleotide-exchange protein 2; K18442 brefeldin A-inhibited guanine nucleotide-exchange protein
C	Spring	Scaffold413:1226364	TEA013542.1	brefeldin A-inhibited guanine nucleotide-exchange protein 2; K18442 brefeldin A-inhibited guanine nucleotide-exchange protein
C	Spring	Scaffold413:1226368	TEA013542.1	brefeldin A-inhibited guanine nucleotide-exchange protein 2; K18442 brefeldin A-inhibited guanine nucleotide-exchange protein
C	Spring	Scaffold413:1227050	TEA013542.1	brefeldin A-inhibited guanine nucleotide-exchange protein 2; K18442 brefeldin A-inhibited guanine nucleotide-exchange protein
C	Spring	Scaffold413:1227161	TEA013542.1	brefeldin A-inhibited guanine nucleotide-exchange protein 2; K18442 brefeldin A-inhibited guanine nucleotide-exchange protein
C	Summer	Scaffold413:1226364	TEA013542.1	brefeldin A-inhibited guanine nucleotide-exchange protein 2; K18442 brefeldin A-inhibited guanine nucleotide-exchange protein
C	Summer	Scaffold413:1226368	TEA013542.1	brefeldin A-inhibited guanine nucleotide-exchange protein 2; K18442 brefeldin A-inhibited guanine nucleotide-exchange protein
C	Summer	Scaffold413:1227050	TEA013542.1	brefeldin A-inhibited guanine nucleotide-exchange protein 2; K18442 brefeldin A-inhibited guanine nucleotide-exchange protein
C	Summer	Scaffold413:1227161	TEA013542.1	brefeldin A-inhibited guanine nucleotide-exchange protein 2; K18442 brefeldin A-inhibited guanine nucleotide-exchange protein
C	Spring	Scaffold237:1313343	TEA009347.1	caffeoylshikimate esterase; K01054 acylglycerol lipase [EC:3.1.1.23]
C	Spring	Scaffold237:1313397	TEA009347.1	caffeoylshikimate esterase; K01054 acylglycerol lipase [EC:3.1.1.23]
C	Spring	Scaffold237:1313559	TEA009347.1	caffeoylshikimate esterase; K01054 acylglycerol lipase [EC:3.1.1.23]
C	Spring	Scaffold237:1313702	TEA009347.1	caffeoylshikimate esterase; K01054 acylglycerol lipase [EC:3.1.1.23]
C	Summer	Scaffold237:1313559	TEA009347.1	caffeoylshikimate esterase; K01054 acylglycerol lipase [EC:3.1.1.23]
C	Autumn	Scaffold932:773860	TEA031504.1	calcium-transporting ATPase 12, plasma membrane-type; K01537 Ca2+-transporting ATPase [EC:3.6.3.8]
C	Autumn	Scaffold932:773936	TEA031504.1	calcium-transporting ATPase 12, plasma membrane-type; K01537 Ca2+-transporting ATPase [EC:3.6.3.8]
C	Autumn	Scaffold932:774028	TEA031504.1	calcium-transporting ATPase 12, plasma membrane-type; K01537 Ca2+-transporting ATPase [EC:3.6.3.8]
C	Autumn	Scaffold932:774070	TEA031504.1	calcium-transporting ATPase 12, plasma membrane-type; K01537 Ca2+-transporting ATPase [EC:3.6.3.8]
C	Spring	Scaffold932:773860	TEA031504.1	calcium-transporting ATPase 12, plasma membrane-type; K01537 Ca2+-transporting ATPase [EC:3.6.3.8]
C	Spring	Scaffold932:773936	TEA031504.1	calcium-transporting ATPase 12, plasma membrane-type; K01537 Ca2+-transporting ATPase [EC:3.6.3.8]
C	Summer	Scaffold932:773860	TEA031504.1	calcium-transporting ATPase 12, plasma membrane-type; K01537 Ca2+-transporting ATPase [EC:3.6.3.8]
C	Summer	Scaffold932:773936	TEA031504.1	calcium-transporting ATPase 12, plasma membrane-type; K01537 Ca2+-transporting ATPase [EC:3.6.3.8]
C	Summer	Scaffold932:774028	TEA031504.1	calcium-transporting ATPase 12, plasma membrane-type; K01537 Ca2+-transporting ATPase [EC:3.6.3.8]
C	Summer	Scaffold932:774070	TEA031504.1	calcium-transporting ATPase 12, plasma membrane-type; K01537 Ca2+-transporting ATPase [EC:3.6.3.8]
C	Autumn	Scaffold2373:1668724	TEA018692.1	clathrin light chain 2-like; K04645 clathrin light chain B
C	Summer	Scaffold2373:1668724	TEA018692.1	clathrin light chain 2-like; K04645 clathrin light chain B
C	Spring	Scaffold13595:100013	TEA026976.1	clathrin light chain 2-like; K04645 clathrin light chain B
C	Summer	Scaffold13595:100013	TEA026976.1	clathrin light chain 2-like; K04645 clathrin light chain B
C	Autumn	Scaffold1852:117998	TEA014333.1	conserved oligomeric Golgi complex subunit 4; K20291 conserved oligomeric Golgi complex subunit 4
C	Spring	Scaffold1852:117998	TEA014333.1	conserved oligomeric Golgi complex subunit 4; K20291 conserved oligomeric Golgi complex subunit 4
C	Summer	Scaffold1852:117998	TEA014333.1	conserved oligomeric Golgi complex subunit 4; K20291 conserved oligomeric Golgi complex subunit 4
C	Spring	Scaffold2459:1673613	TEA016325.1	cyclic dof factor 1-like; K16222 Dof zinc finger protein DOF5.5
C	Spring	Scaffold2459:1673653	TEA016325.1	cyclic dof factor 1-like; K16222 Dof zinc finger protein DOF5.5
C	Summer	Scaffold2459:1673613	TEA016325.1	cyclic dof factor 1-like; K16222 Dof zinc finger protein DOF5.5
C	Summer	Scaffold2459:1673653	TEA016325.1	cyclic dof factor 1-like; K16222 Dof zinc finger protein DOF5.5
C	Autumn	Scaffold1443:95328	TEA006222.1	Cysteine/Histidine-rich C1 domain family protein, putative; K16219 protein N-terminal methyltransferase [EC:2.1.1.244]
C	Autumn	Scaffold1443:95340	TEA006222.1	Cysteine/Histidine-rich C1 domain family protein, putative; K16219 protein N-terminal methyltransferase [EC:2.1.1.244]
C	Spring	Scaffold1443:95328	TEA006222.1	Cysteine/Histidine-rich C1 domain family protein, putative; K16219 protein N-terminal methyltransferase [EC:2.1.1.244]
C	Spring	Scaffold1443:95340	TEA006222.1	Cysteine/Histidine-rich C1 domain family protein, putative; K16219 protein N-terminal methyltransferase [EC:2.1.1.244]
C	Summer	Scaffold1443:95328	TEA006222.1	Cysteine/Histidine-rich C1 domain family protein, putative; K16219 protein N-terminal methyltransferase [EC:2.1.1.244]
C	Summer	Scaffold1443:95340	TEA006222.1	Cysteine/Histidine-rich C1 domain family protein, putative; K16219 protein N-terminal methyltransferase [EC:2.1.1.244]
C	Autumn	Scaffold6255:372888	TEA028537.1	DAHPS; phospho-2-dehydro-3-deoxyheptonate aldolase 1, chloroplastic-like; K01626 3-deoxy-7-phosphoheptulonate synthase [EC:2.5.1.54]
C	Summer	Scaffold6255:372888	TEA028537.1	DAHPS; phospho-2-dehydro-3-deoxyheptonate aldolase 1, chloroplastic-like; K01626 3-deoxy-7-phosphoheptulonate synthase [EC:2.5.1.54]
C	Spring	Scaffold741:501552	TEA014627.1	DNA glycosylase superfamily protein isoform 1; K10773 endonuclease III [EC:4.2.99.18]
C	Summer	Scaffold741:501552	TEA014627.1	DNA glycosylase superfamily protein isoform 1; K10773 endonuclease III [EC:4.2.99.18]
C	Spring	Scaffold3475:325244	TEA002284.1	DNA-directed RNA polymerase III subunit 2; K03021 DNA-directed RNA polymerase III subunit RPC2 [EC:2.7.7.6]
C	Spring	Scaffold3475:325267	TEA002284.1	DNA-directed RNA polymerase III subunit 2; K03021 DNA-directed RNA polymerase III subunit RPC2 [EC:2.7.7.6]
C	Summer	Scaffold3475:325244	TEA002284.1	DNA-directed RNA polymerase III subunit 2; K03021 DNA-directed RNA polymerase III subunit RPC2 [EC:2.7.7.6]
C	Summer	Scaffold3475:325267	TEA002284.1	DNA-directed RNA polymerase III subunit 2; K03021 DNA-directed RNA polymerase III subunit RPC2 [EC:2.7.7.6]
C	Spring	Scaffold1066:187819	TEA031393.1	DNAJ protein JJJ1 homolog; K09506 DnaJ homolog subfamily A member 5
C	Summer	Scaffold1066:187819	TEA031393.1	DNAJ protein JJJ1 homolog; K09506 DnaJ homolog subfamily A member 5
C	Autumn	Scaffold11662:274845	TEA026146.1	dynamin-related protein 4C-like; K17065 dynamin 1-like protein [EC:3.6.5.5]
C	Spring	Scaffold11662:274845	TEA026146.1	dynamin-related protein 4C-like; K17065 dynamin 1-like protein [EC:3.6.5.5]
C	Summer	Scaffold11662:274845	TEA026146.1	dynamin-related protein 4C-like; K17065 dynamin 1-like protein [EC:3.6.5.5]
C	Autumn	Scaffold2153:2112506	TEA021363.1	E3 ubiquitin-protein ligase ATL41; K19038 E3 ubiquitin-protein ligase ATL41 [EC:2.3.2.27]
C	Autumn	Scaffold2153:2112516	TEA021363.1	E3 ubiquitin-protein ligase ATL41; K19038 E3 ubiquitin-protein ligase ATL41 [EC:2.3.2.27]
C	Autumn	Scaffold2153:2112527	TEA021363.1	E3 ubiquitin-protein ligase ATL41; K19038 E3 ubiquitin-protein ligase ATL41 [EC:2.3.2.27]
C	Autumn	Scaffold2153:2112570	TEA021363.1	E3 ubiquitin-protein ligase ATL41; K19038 E3 ubiquitin-protein ligase ATL41 [EC:2.3.2.27]
C	Summer	Scaffold2153:2112527	TEA021363.1	E3 ubiquitin-protein ligase ATL41; K19038 E3 ubiquitin-protein ligase ATL41 [EC:2.3.2.27]
C	Spring	Scaffold1133:3110597	TEA005436.1	E3 ubiquitin-protein ligase ATL6-like; K10664 E3 ubiquitin-protein ligase ATL6/9/15/31/42/55 [EC:2.3.2.27]
C	Summer	Scaffold1133:3110597	TEA005436.1	E3 ubiquitin-protein ligase ATL6-like; K10664 E3 ubiquitin-protein ligase ATL6/9/15/31/42/55 [EC:2.3.2.27]
C	Spring	Scaffold3650:3604035	TEA025546.1	epidermal growth factor receptor substrate 15-like 1; K12472 epidermal growth factor receptor substrate 15
C	Summer	Scaffold3650:3604035	TEA025546.1	epidermal growth factor receptor substrate 15-like 1; K12472 epidermal growth factor receptor substrate 15
C	Spring	Scaffold498:2104414	TEA013632.1	ethylene-responsive transcription factor 2-like; K09286 EREBP-like factor
C	Summer	Scaffold498:2104414	TEA013632.1	ethylene-responsive transcription factor 2-like; K09286 EREBP-like factor
C	Autumn	Scaffold3727:442660	TEA010762.1	flavonol synthase/flavanone 3-hydroxylase-like; K05278 flavonol synthase [EC:1.14.11.23]
C	Autumn	Scaffold3727:442705	TEA010762.1	flavonol synthase/flavanone 3-hydroxylase-like; K05278 flavonol synthase [EC:1.14.11.23]
C	Autumn	Scaffold3727:442734	TEA010762.1	flavonol synthase/flavanone 3-hydroxylase-like; K05278 flavonol synthase [EC:1.14.11.23]
C	Spring	Scaffold3727:442660	TEA010762.1	flavonol synthase/flavanone 3-hydroxylase-like; K05278 flavonol synthase [EC:1.14.11.23]
C	Spring	Scaffold3727:442705	TEA010762.1	flavonol synthase/flavanone 3-hydroxylase-like; K05278 flavonol synthase [EC:1.14.11.23]
C	Spring	Scaffold3727:442734	TEA010762.1	flavonol synthase/flavanone 3-hydroxylase-like; K05278 flavonol synthase [EC:1.14.11.23]
C	Summer	Scaffold3727:442660	TEA010762.1	flavonol synthase/flavanone 3-hydroxylase-like; K05278 flavonol synthase [EC:1.14.11.23]
C	Summer	Scaffold3727:442705	TEA010762.1	flavonol synthase/flavanone 3-hydroxylase-like; K05278 flavonol synthase [EC:1.14.11.23]
C	Summer	Scaffold3727:442734	TEA010762.1	flavonol synthase/flavanone 3-hydroxylase-like; K05278 flavonol synthase [EC:1.14.11.23]
C	Spring	Scaffold556:425099	TEA029568.1	galacturonic acid reductase; K19642 D-galacturonate reductase [EC:1.1.1.365]
C	Summer	Scaffold556:425099	TEA029568.1	galacturonic acid reductase; K19642 D-galacturonate reductase [EC:1.1.1.365]
C	Spring	Scaffold1305:184472	TEA009057.1	GATA; glutamyl-tRNA amidotransferase, subunitA; K02433 aspartyl-tRNA(Asn)/glutamyl-tRNA(Gln) amidotransferase subunit A [EC:6.3.5.6 6.3.5.7]
C	Summer	Scaffold1305:184472	TEA009057.1	GATA; glutamyl-tRNA amidotransferase, subunitA; K02433 aspartyl-tRNA(Asn)/glutamyl-tRNA(Gln) amidotransferase subunit A [EC:6.3.5.6 6.3.5.7]
C	Spring	Scaffold789:370580	TEA017447.1	G-TMT; tocopherol O-methyltransferase, chloroplastic-like; K05928 tocopherol O-methyltransferase [EC:2.1.1.95]
C	Summer	Scaffold789:370580	TEA017447.1	G-TMT; tocopherol O-methyltransferase, chloroplastic-like; K05928 tocopherol O-methyltransferase [EC:2.1.1.95]
C	Autumn	Scaffold2524:728903	TEA033079.1	G-type lectin S-receptor-like serine/threonine-protein kinase At2g19130; K04733 interleukin-1 receptor-associated kinase 4 [EC:2.7.11.1]
C	Autumn	Scaffold2524:728947	TEA033079.1	G-type lectin S-receptor-like serine/threonine-protein kinase At2g19130; K04733 interleukin-1 receptor-associated kinase 4 [EC:2.7.11.1]
C	Autumn	Scaffold2524:729027	TEA033079.1	G-type lectin S-receptor-like serine/threonine-protein kinase At2g19130; K04733 interleukin-1 receptor-associated kinase 4 [EC:2.7.11.1]
C	Spring	Scaffold2524:728903	TEA033079.1	G-type lectin S-receptor-like serine/threonine-protein kinase At2g19130; K04733 interleukin-1 receptor-associated kinase 4 [EC:2.7.11.1]
C	Spring	Scaffold2524:728947	TEA033079.1	G-type lectin S-receptor-like serine/threonine-protein kinase At2g19130; K04733 interleukin-1 receptor-associated kinase 4 [EC:2.7.11.1]
C	Spring	Scaffold2524:729027	TEA033079.1	G-type lectin S-receptor-like serine/threonine-protein kinase At2g19130; K04733 interleukin-1 receptor-associated kinase 4 [EC:2.7.11.1]
C	Summer	Scaffold2524:728903	TEA033079.1	G-type lectin S-receptor-like serine/threonine-protein kinase At2g19130; K04733 interleukin-1 receptor-associated kinase 4 [EC:2.7.11.1]
C	Summer	Scaffold2524:728947	TEA033079.1	G-type lectin S-receptor-like serine/threonine-protein kinase At2g19130; K04733 interleukin-1 receptor-associated kinase 4 [EC:2.7.11.1]
C	Summer	Scaffold2524:729027	TEA033079.1	G-type lectin S-receptor-like serine/threonine-protein kinase At2g19130; K04733 interleukin-1 receptor-associated kinase 4 [EC:2.7.11.1]
C	Spring	Scaffold2518:167445	TEA006116.1	histone H1; K11275 histone H1/5
C	Summer	Scaffold2518:167445	TEA006116.1	histone H1; K11275 histone H1/5
C	Spring	Scaffold157:999542	TEA028970.1	hypothetical protein; K00517
C	Summer	Scaffold157:999542	TEA028970.1	hypothetical protein; K00517
C	Spring	Scaffold183:560170	TEA029144.1	hypothetical protein; K01187 alpha-glucosidase [EC:3.2.1.20]
C	Summer	Scaffold183:560170	TEA029144.1	hypothetical protein; K01187 alpha-glucosidase [EC:3.2.1.20]
C	Spring	Scaffold4319:619447	TEA021218.1	hypothetical protein; K01802 peptidylprolyl isomerase [EC:5.2.1.8]
C	Spring	Scaffold4319:619615	TEA021218.1	hypothetical protein; K01802 peptidylprolyl isomerase [EC:5.2.1.8]
C	Summer	Scaffold4319:619447	TEA021218.1	hypothetical protein; K01802 peptidylprolyl isomerase [EC:5.2.1.8]
C	Summer	Scaffold4319:619615	TEA021218.1	hypothetical protein; K01802 peptidylprolyl isomerase [EC:5.2.1.8]
C	Spring	Scaffold535:2166903	TEA026404.1	hypothetical protein; K03013 DNA-directed RNA polymerases I, II, and III subunit RPABC1
C	Spring	Scaffold535:2166948	TEA026404.1	hypothetical protein; K03013 DNA-directed RNA polymerases I, II, and III subunit RPABC1
C	Summer	Scaffold535:2166903	TEA026404.1	hypothetical protein; K03013 DNA-directed RNA polymerases I, II, and III subunit RPABC1
C	Summer	Scaffold535:2166948	TEA026404.1	hypothetical protein; K03013 DNA-directed RNA polymerases I, II, and III subunit RPABC1
C	Spring	Scaffold1451:851204	TEA029164.1	hypothetical protein; K03036 26S proteasome regulatory subunit N6
C	Spring	Scaffold1451:851290	TEA029164.1	hypothetical protein; K03036 26S proteasome regulatory subunit N6
C	Summer	Scaffold1451:851204	TEA029164.1	hypothetical protein; K03036 26S proteasome regulatory subunit N6
C	Summer	Scaffold1451:851290	TEA029164.1	hypothetical protein; K03036 26S proteasome regulatory subunit N6
C	Autumn	Scaffold308:650721	TEA024776.1	hypothetical protein; K04733 interleukin-1 receptor-associated kinase 4 [EC:2.7.11.1]
C	Summer	Scaffold308:650721	TEA024776.1	hypothetical protein; K04733 interleukin-1 receptor-associated kinase 4 [EC:2.7.11.1]
C	Autumn	Scaffold1496:716210	TEA031784.1	hypothetical protein; K04733 interleukin-1 receptor-associated kinase 4 [EC:2.7.11.1]
C	Spring	Scaffold1496:716210	TEA031784.1	hypothetical protein; K04733 interleukin-1 receptor-associated kinase 4 [EC:2.7.11.1]
C	Summer	Scaffold1496:716210	TEA031784.1	hypothetical protein; K04733 interleukin-1 receptor-associated kinase 4 [EC:2.7.11.1]
C	Autumn	Scaffold451:940283	TEA015321.1	hypothetical protein; K05681 ATP-binding cassette, subfamily G (WHITE), member 2
C	Spring	Scaffold451:940283	TEA015321.1	hypothetical protein; K05681 ATP-binding cassette, subfamily G (WHITE), member 2
C	Summer	Scaffold451:940283	TEA015321.1	hypothetical protein; K05681 ATP-binding cassette, subfamily G (WHITE), member 2
C	Spring	Scaffold1525:631137	TEA024465.1	hypothetical protein; K06636 structural maintenance of chromosome 1
C	Spring	Scaffold1525:631149	TEA024465.1	hypothetical protein; K06636 structural maintenance of chromosome 1
C	Autumn	Scaffold81:350770	TEA014360.1	hypothetical protein; K06997 PLP dependent protein
C	Spring	Scaffold81:350770	TEA014360.1	hypothetical protein; K06997 PLP dependent protein
C	Summer	Scaffold81:350770	TEA014360.1	hypothetical protein; K06997 PLP dependent protein
C	Autumn	Scaffold4138:3019899	TEA011369.1	hypothetical protein; K08066 nuclear transcription factor Y, gamma
C	Spring	Scaffold4138:3019899	TEA011369.1	hypothetical protein; K08066 nuclear transcription factor Y, gamma
C	Summer	Scaffold4138:3019899	TEA011369.1	hypothetical protein; K08066 nuclear transcription factor Y, gamma
C	Autumn	Scaffold594:619621	TEA010575.1	hypothetical protein; K10683 BRCA1-associated RING domain protein 1
C	Autumn	Scaffold594:619627	TEA010575.1	hypothetical protein; K10683 BRCA1-associated RING domain protein 1
C	Autumn	Scaffold594:619631	TEA010575.1	hypothetical protein; K10683 BRCA1-associated RING domain protein 1
C	Autumn	Scaffold594:619752	TEA010575.1	hypothetical protein; K10683 BRCA1-associated RING domain protein 1
C	Spring	Scaffold594:619621	TEA010575.1	hypothetical protein; K10683 BRCA1-associated RING domain protein 1
C	Spring	Scaffold594:619627	TEA010575.1	hypothetical protein; K10683 BRCA1-associated RING domain protein 1
C	Spring	Scaffold594:619631	TEA010575.1	hypothetical protein; K10683 BRCA1-associated RING domain protein 1
C	Spring	Scaffold594:619752	TEA010575.1	hypothetical protein; K10683 BRCA1-associated RING domain protein 1
C	Summer	Scaffold594:619621	TEA010575.1	hypothetical protein; K10683 BRCA1-associated RING domain protein 1
C	Summer	Scaffold594:619627	TEA010575.1	hypothetical protein; K10683 BRCA1-associated RING domain protein 1
C	Summer	Scaffold594:619631	TEA010575.1	hypothetical protein; K10683 BRCA1-associated RING domain protein 1
C	Summer	Scaffold594:619752	TEA010575.1	hypothetical protein; K10683 BRCA1-associated RING domain protein 1
C	Autumn	Scaffold349:3413778	TEA023819.1	hypothetical protein; K11426 SET and MYND domain-containing protein
C	Autumn	Scaffold349:3413785	TEA023819.1	hypothetical protein; K11426 SET and MYND domain-containing protein
C	Autumn	Scaffold349:3413816	TEA023819.1	hypothetical protein; K11426 SET and MYND domain-containing protein
C	Autumn	Scaffold349:3413832	TEA023819.1	hypothetical protein; K11426 SET and MYND domain-containing protein
C	Spring	Scaffold349:3413778	TEA023819.1	hypothetical protein; K11426 SET and MYND domain-containing protein
C	Spring	Scaffold349:3413785	TEA023819.1	hypothetical protein; K11426 SET and MYND domain-containing protein
C	Spring	Scaffold349:3413816	TEA023819.1	hypothetical protein; K11426 SET and MYND domain-containing protein
C	Spring	Scaffold349:3413832	TEA023819.1	hypothetical protein; K11426 SET and MYND domain-containing protein
C	Summer	Scaffold349:3413778	TEA023819.1	hypothetical protein; K11426 SET and MYND domain-containing protein
C	Summer	Scaffold349:3413785	TEA023819.1	hypothetical protein; K11426 SET and MYND domain-containing protein
C	Summer	Scaffold349:3413816	TEA023819.1	hypothetical protein; K11426 SET and MYND domain-containing protein
C	Summer	Scaffold349:3413832	TEA023819.1	hypothetical protein; K11426 SET and MYND domain-containing protein
C	Autumn	Scaffold2494:186504	TEA026232.1	hypothetical protein; K12741 heterogeneous nuclear ribonucleoprotein A1/A3
C	Spring	Scaffold2494:186504	TEA026232.1	hypothetical protein; K12741 heterogeneous nuclear ribonucleoprotein A1/A3
C	Summer	Scaffold2494:186504	TEA026232.1	hypothetical protein; K12741 heterogeneous nuclear ribonucleoprotein A1/A3
C	Autumn	Scaffold441:849397	TEA019246.1	hypothetical protein; K13415 protein brassinosteroid insensitive 1 [EC:2.7.10.1 2.7.11.1]
C	Autumn	Scaffold441:849436	TEA019246.1	hypothetical protein; K13415 protein brassinosteroid insensitive 1 [EC:2.7.10.1 2.7.11.1]
C	Spring	Scaffold441:849397	TEA019246.1	hypothetical protein; K13415 protein brassinosteroid insensitive 1 [EC:2.7.10.1 2.7.11.1]
C	Spring	Scaffold441:849436	TEA019246.1	hypothetical protein; K13415 protein brassinosteroid insensitive 1 [EC:2.7.10.1 2.7.11.1]
C	Summer	Scaffold441:849397	TEA019246.1	hypothetical protein; K13415 protein brassinosteroid insensitive 1 [EC:2.7.10.1 2.7.11.1]
C	Summer	Scaffold441:849436	TEA019246.1	hypothetical protein; K13415 protein brassinosteroid insensitive 1 [EC:2.7.10.1 2.7.11.1]
C	Spring	Scaffold754:1721008	TEA002089.1	hypothetical protein; K13692 UDP-glucose:(indol-3-yl)acetate beta-D-glucosyltransferase [EC:2.4.1.121]
C	Summer	Scaffold754:1721008	TEA002089.1	hypothetical protein; K13692 UDP-glucose:(indol-3-yl)acetate beta-D-glucosyltransferase [EC:2.4.1.121]
C	Autumn	Scaffold426:3907415	TEA013764.1	hypothetical protein; K14486 auxin response factor
C	Spring	Scaffold426:3907415	TEA013764.1	hypothetical protein; K14486 auxin response factor
C	Summer	Scaffold426:3907415	TEA013764.1	hypothetical protein; K14486 auxin response factor
C	Autumn	Scaffold3446:40753	TEA030349.1	hypothetical protein; K14486 auxin response factor
C	Spring	Scaffold3446:40753	TEA030349.1	hypothetical protein; K14486 auxin response factor
C	Summer	Scaffold3446:40753	TEA030349.1	hypothetical protein; K14486 auxin response factor
C	Spring	Scaffold3337:172023	TEA001277.1	hypothetical protein; K14617 LMBR1 domain-containing protein 1
C	Summer	Scaffold3337:172023	TEA001277.1	hypothetical protein; K14617 LMBR1 domain-containing protein 1
C	Autumn	Scaffold6937:485645	TEA014268.1	hypothetical protein; K15405 midchain alkane hydroxylase
C	Autumn	Scaffold6937:485731	TEA014268.1	hypothetical protein; K15405 midchain alkane hydroxylase
C	Spring	Scaffold6937:485645	TEA014268.1	hypothetical protein; K15405 midchain alkane hydroxylase
C	Spring	Scaffold6937:485731	TEA014268.1	hypothetical protein; K15405 midchain alkane hydroxylase
C	Summer	Scaffold6937:485645	TEA014268.1	hypothetical protein; K15405 midchain alkane hydroxylase
C	Summer	Scaffold6937:485731	TEA014268.1	hypothetical protein; K15405 midchain alkane hydroxylase
C	Autumn	Scaffold308:1109762	TEA024780.1	hypothetical protein; K15442 tRNA-specific adenosine deaminase 3
C	Spring	Scaffold308:1109762	TEA024780.1	hypothetical protein; K15442 tRNA-specific adenosine deaminase 3
C	Summer	Scaffold308:1109762	TEA024780.1	hypothetical protein; K15442 tRNA-specific adenosine deaminase 3
C	Spring	Scaffold93:297097	TEA017378.1	hypothetical protein; K17710 pentatricopeptide repeat domain-containing protein 1
C	Summer	Scaffold93:297097	TEA017378.1	hypothetical protein; K17710 pentatricopeptide repeat domain-containing protein 1
C	Autumn	Scaffold1451:289640	TEA029171.1	hypothetical protein; K19600 tubby-related protein 1
C	Spring	Scaffold1451:289640	TEA029171.1	hypothetical protein; K19600 tubby-related protein 1
C	Autumn	Scaffold349:3413778	TEA023823.1	Jojoba acyl CoA reductase-related male sterility protein; K13356 alcohol-forming fatty acyl-CoA reductase [EC:1.2.1.84]
C	Autumn	Scaffold349:3413785	TEA023823.1	Jojoba acyl CoA reductase-related male sterility protein; K13356 alcohol-forming fatty acyl-CoA reductase [EC:1.2.1.84]
C	Autumn	Scaffold349:3413816	TEA023823.1	Jojoba acyl CoA reductase-related male sterility protein; K13356 alcohol-forming fatty acyl-CoA reductase [EC:1.2.1.84]
C	Autumn	Scaffold349:3413832	TEA023823.1	Jojoba acyl CoA reductase-related male sterility protein; K13356 alcohol-forming fatty acyl-CoA reductase [EC:1.2.1.84]
C	Spring	Scaffold349:3413778	TEA023823.1	Jojoba acyl CoA reductase-related male sterility protein; K13356 alcohol-forming fatty acyl-CoA reductase [EC:1.2.1.84]
C	Spring	Scaffold349:3413785	TEA023823.1	Jojoba acyl CoA reductase-related male sterility protein; K13356 alcohol-forming fatty acyl-CoA reductase [EC:1.2.1.84]
C	Spring	Scaffold349:3413816	TEA023823.1	Jojoba acyl CoA reductase-related male sterility protein; K13356 alcohol-forming fatty acyl-CoA reductase [EC:1.2.1.84]
C	Spring	Scaffold349:3413832	TEA023823.1	Jojoba acyl CoA reductase-related male sterility protein; K13356 alcohol-forming fatty acyl-CoA reductase [EC:1.2.1.84]
C	Summer	Scaffold349:3413778	TEA023823.1	Jojoba acyl CoA reductase-related male sterility protein; K13356 alcohol-forming fatty acyl-CoA reductase [EC:1.2.1.84]
C	Summer	Scaffold349:3413785	TEA023823.1	Jojoba acyl CoA reductase-related male sterility protein; K13356 alcohol-forming fatty acyl-CoA reductase [EC:1.2.1.84]
C	Summer	Scaffold349:3413816	TEA023823.1	Jojoba acyl CoA reductase-related male sterility protein; K13356 alcohol-forming fatty acyl-CoA reductase [EC:1.2.1.84]
C	Summer	Scaffold349:3413832	TEA023823.1	Jojoba acyl CoA reductase-related male sterility protein; K13356 alcohol-forming fatty acyl-CoA reductase [EC:1.2.1.84]
C	Spring	Scaffold1440:132545	TEA008910.1	kinetochore protein nuf2; K11548 kinetochore protein Nuf2
C	Summer	Scaffold1440:132545	TEA008910.1	kinetochore protein nuf2; K11548 kinetochore protein Nuf2
C	Autumn	Scaffold4239:309117	TEA025420.1	LRR receptor-like serine/threonine-protein kinase FLS2; K13420 LRR receptor-like serine/threonine-protein kinase FLS2 [EC:2.7.11.1]
C	Spring	Scaffold4239:309117	TEA025420.1	LRR receptor-like serine/threonine-protein kinase FLS2; K13420 LRR receptor-like serine/threonine-protein kinase FLS2 [EC:2.7.11.1]
C	Summer	Scaffold4239:309117	TEA025420.1	LRR receptor-like serine/threonine-protein kinase FLS2; K13420 LRR receptor-like serine/threonine-protein kinase FLS2 [EC:2.7.11.1]
C	Spring	Scaffold2980:607699	TEA031593.1	monoglyceride lipase-like; K01054 acylglycerol lipase [EC:3.1.1.23]
C	Summer	Scaffold2980:607699	TEA031593.1	monoglyceride lipase-like; K01054 acylglycerol lipase [EC:3.1.1.23]
C	Spring	Scaffold7617:481115	TEA029183.1	myosin heavy chain kinase B-like; K14963 COMPASS component SWD3
C	Spring	Scaffold7617:481128	TEA029183.1	myosin heavy chain kinase B-like; K14963 COMPASS component SWD3
C	Summer	Scaffold7617:481115	TEA029183.1	myosin heavy chain kinase B-like; K14963 COMPASS component SWD3
C	Summer	Scaffold7617:481128	TEA029183.1	myosin heavy chain kinase B-like; K14963 COMPASS component SWD3
C	Spring	Scaffold6029:364194	TEA002687.1	O-glucosyltransferase rumi; K13667 protein glucosyltransferase [EC:2.4.1.-]
C	Spring	Scaffold6029:364274	TEA002687.1	O-glucosyltransferase rumi; K13667 protein glucosyltransferase [EC:2.4.1.-]
C	Spring	Scaffold6029:364284	TEA002687.1	O-glucosyltransferase rumi; K13667 protein glucosyltransferase [EC:2.4.1.-]
C	Summer	Scaffold6029:364274	TEA002687.1	O-glucosyltransferase rumi; K13667 protein glucosyltransferase [EC:2.4.1.-]
C	Summer	Scaffold6029:364284	TEA002687.1	O-glucosyltransferase rumi; K13667 protein glucosyltransferase [EC:2.4.1.-]
C	Spring	Scaffold523:1455251	TEA013077.1	pentatricopeptide repeat-containing protein At1g12300, mitochondrial-like; K17964 leucine-rich PPR motif-containing protein, mitochondrial
C	Summer	Scaffold523:1455251	TEA013077.1	pentatricopeptide repeat-containing protein At1g12300, mitochondrial-like; K17964 leucine-rich PPR motif-containing protein, mitochondrial
C	Autumn	Scaffold3537:579913	TEA011638.1	pentatricopeptide repeat-containing protein At2g22410, mitochondrial-like; K19589 release factor glutamine methyltransferase [EC:2.1.1.297]
C	Spring	Scaffold3537:579913	TEA011638.1	pentatricopeptide repeat-containing protein At2g22410, mitochondrial-like; K19589 release factor glutamine methyltransferase [EC:2.1.1.297]
C	Summer	Scaffold3537:579913	TEA011638.1	pentatricopeptide repeat-containing protein At2g22410, mitochondrial-like; K19589 release factor glutamine methyltransferase [EC:2.1.1.297]
C	Spring	Scaffold5786:98003	TEA028821.1	peroxisomal membrane protein 11B; K13352 peroxin-11B
C	Summer	Scaffold5786:98003	TEA028821.1	peroxisomal membrane protein 11B; K13352 peroxin-11B
C	Autumn	Scaffold237:1286587	TEA009348.1	POPTRDRAFT_723538; thioredoxin family protein; K09580 protein disulfide-isomerase A1 [EC:5.3.4.1]
C	Autumn	Scaffold237:1286599	TEA009348.1	POPTRDRAFT_723538; thioredoxin family protein; K09580 protein disulfide-isomerase A1 [EC:5.3.4.1]
C	Spring	Scaffold237:1286326	TEA009348.1	POPTRDRAFT_723538; thioredoxin family protein; K09580 protein disulfide-isomerase A1 [EC:5.3.4.1]
C	Spring	Scaffold237:1286348	TEA009348.1	POPTRDRAFT_723538; thioredoxin family protein; K09580 protein disulfide-isomerase A1 [EC:5.3.4.1]
C	Spring	Scaffold237:1286397	TEA009348.1	POPTRDRAFT_723538; thioredoxin family protein; K09580 protein disulfide-isomerase A1 [EC:5.3.4.1]
C	Spring	Scaffold237:1286581	TEA009348.1	POPTRDRAFT_723538; thioredoxin family protein; K09580 protein disulfide-isomerase A1 [EC:5.3.4.1]
C	Spring	Scaffold237:1286587	TEA009348.1	POPTRDRAFT_723538; thioredoxin family protein; K09580 protein disulfide-isomerase A1 [EC:5.3.4.1]
C	Spring	Scaffold237:1286599	TEA009348.1	POPTRDRAFT_723538; thioredoxin family protein; K09580 protein disulfide-isomerase A1 [EC:5.3.4.1]
C	Summer	Scaffold237:1286326	TEA009348.1	POPTRDRAFT_723538; thioredoxin family protein; K09580 protein disulfide-isomerase A1 [EC:5.3.4.1]
C	Summer	Scaffold237:1286348	TEA009348.1	POPTRDRAFT_723538; thioredoxin family protein; K09580 protein disulfide-isomerase A1 [EC:5.3.4.1]
C	Summer	Scaffold237:1286581	TEA009348.1	POPTRDRAFT_723538; thioredoxin family protein; K09580 protein disulfide-isomerase A1 [EC:5.3.4.1]
C	Summer	Scaffold237:1286587	TEA009348.1	POPTRDRAFT_723538; thioredoxin family protein; K09580 protein disulfide-isomerase A1 [EC:5.3.4.1]
C	Summer	Scaffold237:1286599	TEA009348.1	POPTRDRAFT_723538; thioredoxin family protein; K09580 protein disulfide-isomerase A1 [EC:5.3.4.1]
C	Spring	Scaffold3359:266597	TEA001040.1	ppabcg30; ATP-binding cassette transporter, subfamily G, member 30, group WBC protein PpABCG30; K05681 ATP-binding cassette, subfamily G (WHITE), member 2
C	Spring	Scaffold3359:266602	TEA001040.1	ppabcg30; ATP-binding cassette transporter, subfamily G, member 30, group WBC protein PpABCG30; K05681 ATP-binding cassette, subfamily G (WHITE), member 2
C	Spring	Scaffold3359:266651	TEA001040.1	ppabcg30; ATP-binding cassette transporter, subfamily G, member 30, group WBC protein PpABCG30; K05681 ATP-binding cassette, subfamily G (WHITE), member 2
C	Spring	Scaffold3359:266662	TEA001040.1	ppabcg30; ATP-binding cassette transporter, subfamily G, member 30, group WBC protein PpABCG30; K05681 ATP-binding cassette, subfamily G (WHITE), member 2
C	Spring	Scaffold3359:266695	TEA001040.1	ppabcg30; ATP-binding cassette transporter, subfamily G, member 30, group WBC protein PpABCG30; K05681 ATP-binding cassette, subfamily G (WHITE), member 2
C	Spring	Scaffold3359:266729	TEA001040.1	ppabcg30; ATP-binding cassette transporter, subfamily G, member 30, group WBC protein PpABCG30; K05681 ATP-binding cassette, subfamily G (WHITE), member 2
C	Spring	Scaffold3359:266752	TEA001040.1	ppabcg30; ATP-binding cassette transporter, subfamily G, member 30, group WBC protein PpABCG30; K05681 ATP-binding cassette, subfamily G (WHITE), member 2
C	Spring	Scaffold3359:266787	TEA001040.1	ppabcg30; ATP-binding cassette transporter, subfamily G, member 30, group WBC protein PpABCG30; K05681 ATP-binding cassette, subfamily G (WHITE), member 2
C	Spring	Scaffold3359:266802	TEA001040.1	ppabcg30; ATP-binding cassette transporter, subfamily G, member 30, group WBC protein PpABCG30; K05681 ATP-binding cassette, subfamily G (WHITE), member 2
C	Spring	Scaffold3359:266818	TEA001040.1	ppabcg30; ATP-binding cassette transporter, subfamily G, member 30, group WBC protein PpABCG30; K05681 ATP-binding cassette, subfamily G (WHITE), member 2
C	Summer	Scaffold3359:266597	TEA001040.1	ppabcg30; ATP-binding cassette transporter, subfamily G, member 30, group WBC protein PpABCG30; K05681 ATP-binding cassette, subfamily G (WHITE), member 2
C	Summer	Scaffold3359:266602	TEA001040.1	ppabcg30; ATP-binding cassette transporter, subfamily G, member 30, group WBC protein PpABCG30; K05681 ATP-binding cassette, subfamily G (WHITE), member 2
C	Summer	Scaffold3359:266651	TEA001040.1	ppabcg30; ATP-binding cassette transporter, subfamily G, member 30, group WBC protein PpABCG30; K05681 ATP-binding cassette, subfamily G (WHITE), member 2
C	Summer	Scaffold3359:266662	TEA001040.1	ppabcg30; ATP-binding cassette transporter, subfamily G, member 30, group WBC protein PpABCG30; K05681 ATP-binding cassette, subfamily G (WHITE), member 2
C	Summer	Scaffold3359:266695	TEA001040.1	ppabcg30; ATP-binding cassette transporter, subfamily G, member 30, group WBC protein PpABCG30; K05681 ATP-binding cassette, subfamily G (WHITE), member 2
C	Summer	Scaffold3359:266729	TEA001040.1	ppabcg30; ATP-binding cassette transporter, subfamily G, member 30, group WBC protein PpABCG30; K05681 ATP-binding cassette, subfamily G (WHITE), member 2
C	Summer	Scaffold3359:266752	TEA001040.1	ppabcg30; ATP-binding cassette transporter, subfamily G, member 30, group WBC protein PpABCG30; K05681 ATP-binding cassette, subfamily G (WHITE), member 2
C	Summer	Scaffold3359:266787	TEA001040.1	ppabcg30; ATP-binding cassette transporter, subfamily G, member 30, group WBC protein PpABCG30; K05681 ATP-binding cassette, subfamily G (WHITE), member 2
C	Summer	Scaffold3359:266802	TEA001040.1	ppabcg30; ATP-binding cassette transporter, subfamily G, member 30, group WBC protein PpABCG30; K05681 ATP-binding cassette, subfamily G (WHITE), member 2
C	Summer	Scaffold3359:266818	TEA001040.1	ppabcg30; ATP-binding cassette transporter, subfamily G, member 30, group WBC protein PpABCG30; K05681 ATP-binding cassette, subfamily G (WHITE), member 2
C	Autumn	Scaffold1188:390593	TEA010557.1	PRA1 family protein G2; K20359 PRA1 family protein 1
C	Autumn	Scaffold1188:390609	TEA010557.1	PRA1 family protein G2; K20359 PRA1 family protein 1
C	Spring	Scaffold1188:390593	TEA010557.1	PRA1 family protein G2; K20359 PRA1 family protein 1
C	Spring	Scaffold1188:390609	TEA010557.1	PRA1 family protein G2; K20359 PRA1 family protein 1
C	Summer	Scaffold1188:390593	TEA010557.1	PRA1 family protein G2; K20359 PRA1 family protein 1
C	Summer	Scaffold1188:390609	TEA010557.1	PRA1 family protein G2; K20359 PRA1 family protein 1
C	Autumn	Scaffold3879:394585	TEA009392.1	probable amino acid permease 7; K14209 solute carrier family 36 (proton-coupled amino acid transporter)
C	Summer	Scaffold3879:394585	TEA009392.1	probable amino acid permease 7; K14209 solute carrier family 36 (proton-coupled amino acid transporter)
C	Autumn	Scaffold1989:2316385	TEA010091.1	probable cellulose synthase A catalytic subunit 5 [UDP-forming]; K10999 cellulose synthase A [EC:2.4.1.12]
C	Spring	Scaffold1989:2316385	TEA010091.1	probable cellulose synthase A catalytic subunit 5 [UDP-forming]; K10999 cellulose synthase A [EC:2.4.1.12]
C	Summer	Scaffold1989:2316385	TEA010091.1	probable cellulose synthase A catalytic subunit 5 [UDP-forming]; K10999 cellulose synthase A [EC:2.4.1.12]
C	Spring	Scaffold747:1198913	TEA013731.1	probable indole-3-acetic acid-amido synthetase GH3.1; K14487 auxin responsive GH3 gene family
C	Summer	Scaffold747:1198913	TEA013731.1	probable indole-3-acetic acid-amido synthetase GH3.1; K14487 auxin responsive GH3 gene family
C	Spring	Scaffold413:523027	TEA013546.1	probable NAD(P)H dehydrogenase (quinone) FQR1-like 2; K03809 NAD(P)H dehydrogenase (quinone) [EC:1.6.5.2]
C	Summer	Scaffold413:523027	TEA013546.1	probable NAD(P)H dehydrogenase (quinone) FQR1-like 2; K03809 NAD(P)H dehydrogenase (quinone) [EC:1.6.5.2]
C	Spring	Scaffold3330:940680	TEA002373.1	probable UDP-N-acetylglucosamine--peptide N-acetylglucosaminyltransferase SEC; K09667 protein O-GlcNAc transferase [EC:2.4.1.255]
C	Summer	Scaffold3330:940680	TEA002373.1	probable UDP-N-acetylglucosamine--peptide N-acetylglucosaminyltransferase SEC; K09667 protein O-GlcNAc transferase [EC:2.4.1.255]
C	Spring	Scaffold794:1328282	TEA020393.1	proline-rich receptor-like protein kinase PERK4; K04733 interleukin-1 receptor-associated kinase 4 [EC:2.7.11.1]
C	Summer	Scaffold794:1328261	TEA020393.1	proline-rich receptor-like protein kinase PERK4; K04733 interleukin-1 receptor-associated kinase 4 [EC:2.7.11.1]
C	Summer	Scaffold794:1328282	TEA020393.1	proline-rich receptor-like protein kinase PERK4; K04733 interleukin-1 receptor-associated kinase 4 [EC:2.7.11.1]
C	Spring	Scaffold1759:3682497	TEA033819.1	protein ACCELERATED CELL DEATH 6-like; K19626 inversin
C	Spring	Scaffold1759:3682504	TEA033819.1	protein ACCELERATED CELL DEATH 6-like; K19626 inversin
C	Spring	Scaffold1759:3682517	TEA033819.1	protein ACCELERATED CELL DEATH 6-like; K19626 inversin
C	Spring	Scaffold1759:3682527	TEA033819.1	protein ACCELERATED CELL DEATH 6-like; K19626 inversin
C	Spring	Scaffold1759:3682549	TEA033819.1	protein ACCELERATED CELL DEATH 6-like; K19626 inversin
C	Summer	Scaffold1759:3682497	TEA033819.1	protein ACCELERATED CELL DEATH 6-like; K19626 inversin
C	Summer	Scaffold1759:3682499	TEA033819.1	protein ACCELERATED CELL DEATH 6-like; K19626 inversin
C	Summer	Scaffold1759:3682504	TEA033819.1	protein ACCELERATED CELL DEATH 6-like; K19626 inversin
C	Summer	Scaffold1759:3682517	TEA033819.1	protein ACCELERATED CELL DEATH 6-like; K19626 inversin
C	Summer	Scaffold1759:3682527	TEA033819.1	protein ACCELERATED CELL DEATH 6-like; K19626 inversin
C	Summer	Scaffold1759:3682549	TEA033819.1	protein ACCELERATED CELL DEATH 6-like; K19626 inversin
C	Autumn	Scaffold565:456646	TEA000545.1	protein EARLY-RESPONSIVE TO DEHYDRATION 7, chloroplastic; K19366 spartin
C	Spring	Scaffold565:456646	TEA000545.1	protein EARLY-RESPONSIVE TO DEHYDRATION 7, chloroplastic; K19366 spartin
C	Summer	Scaffold565:456646	TEA000545.1	protein EARLY-RESPONSIVE TO DEHYDRATION 7, chloroplastic; K19366 spartin
C	Autumn	Scaffold1039:1761595	TEA021919.1	protein MOR1; K16803 cytoskeleton-associated protein 5
C	Summer	Scaffold1039:1761595	TEA021919.1	protein MOR1; K16803 cytoskeleton-associated protein 5
C	Spring	Scaffold2798:124712	TEA001119.1	Pyrimidine 4 isoform 1; K00827 alanine-glyoxylate transaminase / (R)-3-amino-2-methylpropionate-pyruvate transaminase [EC:2.6.1.44 2.6.1.40]
C	Spring	Scaffold2798:124724	TEA001119.1	Pyrimidine 4 isoform 1; K00827 alanine-glyoxylate transaminase / (R)-3-amino-2-methylpropionate-pyruvate transaminase [EC:2.6.1.44 2.6.1.40]
C	Spring	Scaffold2798:124733	TEA001119.1	Pyrimidine 4 isoform 1; K00827 alanine-glyoxylate transaminase / (R)-3-amino-2-methylpropionate-pyruvate transaminase [EC:2.6.1.44 2.6.1.40]
C	Summer	Scaffold2798:124712	TEA001119.1	Pyrimidine 4 isoform 1; K00827 alanine-glyoxylate transaminase / (R)-3-amino-2-methylpropionate-pyruvate transaminase [EC:2.6.1.44 2.6.1.40]
C	Summer	Scaffold2798:124724	TEA001119.1	Pyrimidine 4 isoform 1; K00827 alanine-glyoxylate transaminase / (R)-3-amino-2-methylpropionate-pyruvate transaminase [EC:2.6.1.44 2.6.1.40]
C	Summer	Scaffold2798:124733	TEA001119.1	Pyrimidine 4 isoform 1; K00827 alanine-glyoxylate transaminase / (R)-3-amino-2-methylpropionate-pyruvate transaminase [EC:2.6.1.44 2.6.1.40]
C	Spring	Scaffold1839:1763072	TEA017618.1	receptor-like serine/threonine-protein kinase At4g25390; K04730 interleukin-1 receptor-associated kinase 1 [EC:2.7.11.1]
C	Spring	Scaffold1839:1763077	TEA017618.1	receptor-like serine/threonine-protein kinase At4g25390; K04730 interleukin-1 receptor-associated kinase 1 [EC:2.7.11.1]
C	Summer	Scaffold1839:1763072	TEA017618.1	receptor-like serine/threonine-protein kinase At4g25390; K04730 interleukin-1 receptor-associated kinase 1 [EC:2.7.11.1]
C	Autumn	Scaffold4160:102859	TEA033234.1	replication factor C 37 kDa subunit (ISS); K10755 replication factor C subunit 2/4
C	Spring	Scaffold4160:102859	TEA033234.1	replication factor C 37 kDa subunit (ISS); K10755 replication factor C subunit 2/4
C	Spring	Scaffold4160:102937	TEA033234.1	replication factor C 37 kDa subunit (ISS); K10755 replication factor C subunit 2/4
C	Spring	Scaffold4160:102967	TEA033234.1	replication factor C 37 kDa subunit (ISS); K10755 replication factor C subunit 2/4
C	Summer	Scaffold4160:102859	TEA033234.1	replication factor C 37 kDa subunit (ISS); K10755 replication factor C subunit 2/4
C	Summer	Scaffold4160:102937	TEA033234.1	replication factor C 37 kDa subunit (ISS); K10755 replication factor C subunit 2/4
C	Summer	Scaffold4160:102967	TEA033234.1	replication factor C 37 kDa subunit (ISS); K10755 replication factor C subunit 2/4
C	Spring	Scaffold1770:2437748	TEA012747.1	RING/U-box domain-containing protein isoform 1; K10661 E3 ubiquitin-protein ligase MARCH6 [EC:2.3.2.27]
C	Summer	Scaffold1770:2437748	TEA012747.1	RING/U-box domain-containing protein isoform 1; K10661 E3 ubiquitin-protein ligase MARCH6 [EC:2.3.2.27]
C	Autumn	Scaffold1182:2137911	TEA014117.1	RING-H2 finger protein ATL54; K19041 E3 ubiquitin-protein ligase RNF38/44 [EC:2.3.2.27]
C	Spring	Scaffold1182:2137911	TEA014117.1	RING-H2 finger protein ATL54; K19041 E3 ubiquitin-protein ligase RNF38/44 [EC:2.3.2.27]
C	Summer	Scaffold1182:2137911	TEA014117.1	RING-H2 finger protein ATL54; K19041 E3 ubiquitin-protein ligase RNF38/44 [EC:2.3.2.27]
C	Spring	Scaffold608:1197116	TEA001855.1	S-adenosylmethionine mitochondrial carrier protein-like; K15111 solute carrier family 25 (mitochondrial S-adenosylmethionine transporter), member 26
C	Summer	Scaffold608:1197116	TEA001855.1	S-adenosylmethionine mitochondrial carrier protein-like; K15111 solute carrier family 25 (mitochondrial S-adenosylmethionine transporter), member 26
C	Summer	Scaffold608:1197182	TEA001855.1	S-adenosylmethionine mitochondrial carrier protein-like; K15111 solute carrier family 25 (mitochondrial S-adenosylmethionine transporter), member 26
C	Autumn	Scaffold220:1712875	TEA015845.1	serine/threonine-protein kinase D6PKL2; K08286 protein-serine/threonine kinase [EC:2.7.11.-]
C	Spring	Scaffold220:1712875	TEA015845.1	serine/threonine-protein kinase D6PKL2; K08286 protein-serine/threonine kinase [EC:2.7.11.-]
C	Summer	Scaffold220:1712875	TEA015845.1	serine/threonine-protein kinase D6PKL2; K08286 protein-serine/threonine kinase [EC:2.7.11.-]
C	Autumn	Scaffold2549:934031	TEA012959.1	short-chain dehydrogenase TIC 32, chloroplastic-like; K11153 retinol dehydrogenase 12 [EC:1.1.1.300]
C	Spring	Scaffold2549:934031	TEA012959.1	short-chain dehydrogenase TIC 32, chloroplastic-like; K11153 retinol dehydrogenase 12 [EC:1.1.1.300]
C	Summer	Scaffold2549:934031	TEA012959.1	short-chain dehydrogenase TIC 32, chloroplastic-like; K11153 retinol dehydrogenase 12 [EC:1.1.1.300]
C	Spring	Scaffold2268:2250205	TEA021080.1	SmABCG32; ATP-binding cassette transporter; K05681 ATP-binding cassette, subfamily G (WHITE), member 2
C	Summer	Scaffold2268:2250205	TEA021080.1	SmABCG32; ATP-binding cassette transporter; K05681 ATP-binding cassette, subfamily G (WHITE), member 2
C	Spring	Scaffold251:2267443	TEA029894.1	synaptonemal complex protein 2; K19533 synaptonemal complex protein 1
C	Spring	Scaffold251:2267495	TEA029894.1	synaptonemal complex protein 2; K19533 synaptonemal complex protein 1
C	Summer	Scaffold251:2267443	TEA029894.1	synaptonemal complex protein 2; K19533 synaptonemal complex protein 1
C	Summer	Scaffold251:2267495	TEA029894.1	synaptonemal complex protein 2; K19533 synaptonemal complex protein 1
C	Autumn	Scaffold138:1033579	TEA001095.1	TBC1 domain family member 2A; K20165 TBC1 domain family member 2A
C	Summer	Scaffold138:1033528	TEA001095.1	TBC1 domain family member 2A; K20165 TBC1 domain family member 2A
C	Summer	Scaffold138:1033579	TEA001095.1	TBC1 domain family member 2A; K20165 TBC1 domain family member 2A
C	Spring	Scaffold1170:1963499	TEA028102.1	thymidine kinase; K00857 thymidine kinase [EC:2.7.1.21]
C	Summer	Scaffold1170:1963499	TEA028102.1	thymidine kinase; K00857 thymidine kinase [EC:2.7.1.21]
C	Autumn	Scaffold2819:746618	TEA015977.1	transcription factor GTE4-like; K11721 bromodomain-containing protein 3
C	Spring	Scaffold2819:746618	TEA015977.1	transcription factor GTE4-like; K11721 bromodomain-containing protein 3
C	Summer	Scaffold2819:746618	TEA015977.1	transcription factor GTE4-like; K11721 bromodomain-containing protein 3
C	Spring	Scaffold3099:717070	TEA014193.1	transcription factor MYB44; K09422 myb proto-oncogene protein, plant
C	Summer	Scaffold3099:717019	TEA014193.1	transcription factor MYB44; K09422 myb proto-oncogene protein, plant
C	Summer	Scaffold3099:717070	TEA014193.1	transcription factor MYB44; K09422 myb proto-oncogene protein, plant
C	Summer	Scaffold3099:717113	TEA014193.1	transcription factor MYB44; K09422 myb proto-oncogene protein, plant
C	Spring	Scaffold404:1089373	TEA033203.1	transcription factor MYB86; K09422 myb proto-oncogene protein, plant
C	Summer	Scaffold404:1089373	TEA033203.1	transcription factor MYB86; K09422 myb proto-oncogene protein, plant
C	Autumn	Scaffold558:2688760	TEA001467.1	trifunctional UDP-glucose 4,6-dehydratase/UDP-4-keto-6-deoxy-D-glucose 3,5-epimerase/UDP-4-keto-L-rhamnose-reductase RHM1; K12450 UDP-glucose 4,6-dehydratase [EC:4.2.1.76]
C	Summer	Scaffold558:2688760	TEA001467.1	trifunctional UDP-glucose 4,6-dehydratase/UDP-4-keto-6-deoxy-D-glucose 3,5-epimerase/UDP-4-keto-L-rhamnose-reductase RHM1; K12450 UDP-glucose 4,6-dehydratase [EC:4.2.1.76]
C	Spring	Scaffold2166:746142	TEA011646.1	tuliposide A-converting enzyme 2, chloroplastic-like; K20506 tuliposide A-converting enzyme [EC:4.2.99.22]
C	Spring	Scaffold2166:746153	TEA011646.1	tuliposide A-converting enzyme 2, chloroplastic-like; K20506 tuliposide A-converting enzyme [EC:4.2.99.22]
C	Summer	Scaffold2166:746142	TEA011646.1	tuliposide A-converting enzyme 2, chloroplastic-like; K20506 tuliposide A-converting enzyme [EC:4.2.99.22]
C	Summer	Scaffold2166:746153	TEA011646.1	tuliposide A-converting enzyme 2, chloroplastic-like; K20506 tuliposide A-converting enzyme [EC:4.2.99.22]
C	Spring	Scaffold3718:80989	TEA014073.1	U-box domain-containing protein 44-like; K08332
C	Summer	Scaffold3718:80950	TEA014073.1	U-box domain-containing protein 44-like; K08332
C	Summer	Scaffold3718:80961	TEA014073.1	U-box domain-containing protein 44-like; K08332
C	Summer	Scaffold3718:80989	TEA014073.1	U-box domain-containing protein 44-like; K08332
C	Spring	Scaffold1822:891555	TEA014751.1	uncharacterized aarF domain-containing protein kinase 1-like; K08869 aarF domain-containing kinase
C	Summer	Scaffold1822:891542	TEA014751.1	uncharacterized aarF domain-containing protein kinase 1-like; K08869 aarF domain-containing kinase
C	Summer	Scaffold1822:891555	TEA014751.1	uncharacterized aarF domain-containing protein kinase 1-like; K08869 aarF domain-containing kinase
C	Autumn	Scaffold7123:161856	TEA014960.1	uncharacterized aarF domain-containing protein kinase At1g71810, chloroplastic; K08869 aarF domain-containing kinase
C	Spring	Scaffold7123:161856	TEA014960.1	uncharacterized aarF domain-containing protein kinase At1g71810, chloroplastic; K08869 aarF domain-containing kinase
C	Summer	Scaffold7123:161856	TEA014960.1	uncharacterized aarF domain-containing protein kinase At1g71810, chloroplastic; K08869 aarF domain-containing kinase
C	Spring	Scaffold2542:333070	TEA000021.1	uncharacterized LOC100383941; K20718 LRR receptor-like serine/threonine-protein kinase ERECTA [EC:2.7.11.1]
C	Summer	Scaffold2542:333070	TEA000021.1	uncharacterized LOC100383941; K20718 LRR receptor-like serine/threonine-protein kinase ERECTA [EC:2.7.11.1]
C	Spring	Scaffold608:1197116	TEA001851.1	uncharacterized LOC101774810; K05857 phosphatidylinositol phospholipase C, delta [EC:3.1.4.11]
C	Summer	Scaffold608:1197116	TEA001851.1	uncharacterized LOC101774810; K05857 phosphatidylinositol phospholipase C, delta [EC:3.1.4.11]
C	Summer	Scaffold608:1197182	TEA001851.1	uncharacterized LOC101774810; K05857 phosphatidylinositol phospholipase C, delta [EC:3.1.4.11]
C	Spring	Scaffold786:257427	TEA004735.1	uncharacterized LOC103415141; K13675 UDP-glucose:O-linked fucose beta-1,3-glucosyltransferase [EC:2.4.1.-]
C	Summer	Scaffold786:257427	TEA004735.1	uncharacterized LOC103415141; K13675 UDP-glucose:O-linked fucose beta-1,3-glucosyltransferase [EC:2.4.1.-]
C	Spring	Scaffold619:1619416	TEA001751.1	uncharacterized LOC104591508; K00737 beta-1,4-mannosyl-glycoprotein beta-1,4-N-acetylglucosaminyltransferase [EC:2.4.1.144]
C	Summer	Scaffold619:1619416	TEA001751.1	uncharacterized LOC104591508; K00737 beta-1,4-mannosyl-glycoprotein beta-1,4-N-acetylglucosaminyltransferase [EC:2.4.1.144]
C	Autumn	Scaffold3625:255711	TEA019039.1	uncharacterized LOC104596012; K19202 histone deacetylase complex subunit SAP30
C	Autumn	Scaffold3625:255746	TEA019039.1	uncharacterized LOC104596012; K19202 histone deacetylase complex subunit SAP30
C	Spring	Scaffold3625:255711	TEA019039.1	uncharacterized LOC104596012; K19202 histone deacetylase complex subunit SAP30
C	Spring	Scaffold3625:255746	TEA019039.1	uncharacterized LOC104596012; K19202 histone deacetylase complex subunit SAP30
C	Summer	Scaffold3625:255711	TEA019039.1	uncharacterized LOC104596012; K19202 histone deacetylase complex subunit SAP30
C	Summer	Scaffold3625:255746	TEA019039.1	uncharacterized LOC104596012; K19202 histone deacetylase complex subunit SAP30
C	Autumn	Scaffold475:467840	TEA015413.1	uncharacterized LOC105049032; K01931 protein neuralized [EC:2.3.2.27]
C	Spring	Scaffold475:467840	TEA015413.1	uncharacterized LOC105049032; K01931 protein neuralized [EC:2.3.2.27]
C	Summer	Scaffold475:467840	TEA015413.1	uncharacterized LOC105049032; K01931 protein neuralized [EC:2.3.2.27]
C	Spring	Scaffold1915:295237	TEA024160.1	uridine kinase-like protein 1, chloroplastic; K00876 uridine kinase [EC:2.7.1.48]
C	Spring	Scaffold1915:295397	TEA024160.1	uridine kinase-like protein 1, chloroplastic; K00876 uridine kinase [EC:2.7.1.48]
C	Summer	Scaffold1915:295237	TEA024160.1	uridine kinase-like protein 1, chloroplastic; K00876 uridine kinase [EC:2.7.1.48]
C	Summer	Scaffold1915:295397	TEA024160.1	uridine kinase-like protein 1, chloroplastic; K00876 uridine kinase [EC:2.7.1.48]
C	Autumn	Scaffold1639:214361	TEA014096.1	V-type proton ATPase subunit B 2; K02147 V-type H+-transporting ATPase subunit B
C	Spring	Scaffold1639:214361	TEA014096.1	V-type proton ATPase subunit B 2; K02147 V-type H+-transporting ATPase subunit B
C	Summer	Scaffold1639:214361	TEA014096.1	V-type proton ATPase subunit B 2; K02147 V-type H+-transporting ATPase subunit B
C	Autumn	Scaffold1024:1596154	TEA009742.1	zeatin O-xylosyltransferase-like; K13495 cis-zeatin O-glucosyltransferase [EC:2.4.1.215]
C	Spring	Scaffold1024:1596154	TEA009742.1	zeatin O-xylosyltransferase-like; K13495 cis-zeatin O-glucosyltransferase [EC:2.4.1.215]
C	Summer	Scaffold1024:1596154	TEA009742.1	zeatin O-xylosyltransferase-like; K13495 cis-zeatin O-glucosyltransferase [EC:2.4.1.215]
C	Spring	Scaffold2902:40779	TEA027587.1	zinc finger CCCH domain-containing protein 48; K10260 F-box and WD-40 domain protein 7
C	Summer	Scaffold2902:40779	TEA027587.1	zinc finger CCCH domain-containing protein 48; K10260 F-box and WD-40 domain protein 7
CAF	Autumn	Scaffold1443:95340	TEA006222.1	Cysteine/Histidine-rich C1 domain family protein, putative; K16219 protein N-terminal methyltransferase [EC:2.1.1.244]
CAF	Spring	Scaffold1443:95328	TEA006222.1	Cysteine/Histidine-rich C1 domain family protein, putative; K16219 protein N-terminal methyltransferase [EC:2.1.1.244]
CAF	Spring	Scaffold1443:95340	TEA006222.1	Cysteine/Histidine-rich C1 domain family protein, putative; K16219 protein N-terminal methyltransferase [EC:2.1.1.244]
CAF	Summer	Scaffold1443:95328	TEA006222.1	Cysteine/Histidine-rich C1 domain family protein, putative; K16219 protein N-terminal methyltransferase [EC:2.1.1.244]
CAF	Summer	Scaffold1443:95340	TEA006222.1	Cysteine/Histidine-rich C1 domain family protein, putative; K16219 protein N-terminal methyltransferase [EC:2.1.1.244]
CAF	Spring	Scaffold1440:132545	TEA008910.1	kinetochore protein nuf2; K11548 kinetochore protein Nuf2
CAF	Summer	Scaffold1440:132545	TEA008910.1	kinetochore protein nuf2; K11548 kinetochore protein Nuf2
CAF	Spring	Scaffold237:1286326	TEA009348.1	POPTRDRAFT_723538; thioredoxin family protein; K09580 protein disulfide-isomerase A1 [EC:5.3.4.1]
CAF	Spring	Scaffold237:1286581	TEA009348.1	POPTRDRAFT_723538; thioredoxin family protein; K09580 protein disulfide-isomerase A1 [EC:5.3.4.1]
CAF	Spring	Scaffold237:1286587	TEA009348.1	POPTRDRAFT_723538; thioredoxin family protein; K09580 protein disulfide-isomerase A1 [EC:5.3.4.1]
CAF	Spring	Scaffold237:1286599	TEA009348.1	POPTRDRAFT_723538; thioredoxin family protein; K09580 protein disulfide-isomerase A1 [EC:5.3.4.1]
CAF	Summer	Scaffold237:1286326	TEA009348.1	POPTRDRAFT_723538; thioredoxin family protein; K09580 protein disulfide-isomerase A1 [EC:5.3.4.1]
CAF	Summer	Scaffold237:1286581	TEA009348.1	POPTRDRAFT_723538; thioredoxin family protein; K09580 protein disulfide-isomerase A1 [EC:5.3.4.1]
CAF	Summer	Scaffold237:1286587	TEA009348.1	POPTRDRAFT_723538; thioredoxin family protein; K09580 protein disulfide-isomerase A1 [EC:5.3.4.1]
CAF	Summer	Scaffold237:1286599	TEA009348.1	POPTRDRAFT_723538; thioredoxin family protein; K09580 protein disulfide-isomerase A1 [EC:5.3.4.1]
CAF	Autumn	Scaffold11114:266896	TEA009498.1	14-3-3-like protein GF14 lambda; K06630 14-3-3 protein epsilon
CAF	Autumn	Scaffold11114:266924	TEA009498.1	14-3-3-like protein GF14 lambda; K06630 14-3-3 protein epsilon
CAF	Spring	Scaffold11114:266896	TEA009498.1	14-3-3-like protein GF14 lambda; K06630 14-3-3 protein epsilon
CAF	Spring	Scaffold11114:266924	TEA009498.1	14-3-3-like protein GF14 lambda; K06630 14-3-3 protein epsilon
CAF	Summer	Scaffold11114:266896	TEA009498.1	14-3-3-like protein GF14 lambda; K06630 14-3-3 protein epsilon
CAF	Summer	Scaffold11114:266924	TEA009498.1	14-3-3-like protein GF14 lambda; K06630 14-3-3 protein epsilon
CAF	Autumn	Scaffold1024:1596154	TEA009742.1	zeatin O-xylosyltransferase-like; K13495 cis-zeatin O-glucosyltransferase [EC:2.4.1.215]
CAF	Spring	Scaffold1024:1596154	TEA009742.1	zeatin O-xylosyltransferase-like; K13495 cis-zeatin O-glucosyltransferase [EC:2.4.1.215]
CAF	Summer	Scaffold1024:1596154	TEA009742.1	zeatin O-xylosyltransferase-like; K13495 cis-zeatin O-glucosyltransferase [EC:2.4.1.215]
CAF	Autumn	Scaffold1989:2316385	TEA010091.1	probable cellulose synthase A catalytic subunit 5 [UDP-forming]; K10999 cellulose synthase A [EC:2.4.1.12]
CAF	Spring	Scaffold1989:2316385	TEA010091.1	probable cellulose synthase A catalytic subunit 5 [UDP-forming]; K10999 cellulose synthase A [EC:2.4.1.12]
CAF	Summer	Scaffold1989:2316385	TEA010091.1	probable cellulose synthase A catalytic subunit 5 [UDP-forming]; K10999 cellulose synthase A [EC:2.4.1.12]
CAF	Spring	Scaffold594:619621	TEA010575.1	hypothetical protein; K10683 BRCA1-associated RING domain protein 1
CAF	Spring	Scaffold594:619627	TEA010575.1	hypothetical protein; K10683 BRCA1-associated RING domain protein 1
CAF	Spring	Scaffold594:619631	TEA010575.1	hypothetical protein; K10683 BRCA1-associated RING domain protein 1
CAF	Spring	Scaffold594:619752	TEA010575.1	hypothetical protein; K10683 BRCA1-associated RING domain protein 1
CAF	Summer	Scaffold594:619621	TEA010575.1	hypothetical protein; K10683 BRCA1-associated RING domain protein 1
CAF	Summer	Scaffold594:619627	TEA010575.1	hypothetical protein; K10683 BRCA1-associated RING domain protein 1
CAF	Summer	Scaffold594:619631	TEA010575.1	hypothetical protein; K10683 BRCA1-associated RING domain protein 1
CAF	Summer	Scaffold594:619752	TEA010575.1	hypothetical protein; K10683 BRCA1-associated RING domain protein 1
CAF	Spring	Scaffold4138:3019899	TEA011369.1	hypothetical protein; K08066 nuclear transcription factor Y, gamma
CAF	Summer	Scaffold4138:3019899	TEA011369.1	hypothetical protein; K08066 nuclear transcription factor Y, gamma
CAF	Spring	Scaffold3537:579913	TEA011638.1	pentatricopeptide repeat-containing protein At2g22410, mitochondrial-like; K19589 release factor glutamine methyltransferase [EC:2.1.1.297]
CAF	Summer	Scaffold3537:579913	TEA011638.1	pentatricopeptide repeat-containing protein At2g22410, mitochondrial-like; K19589 release factor glutamine methyltransferase [EC:2.1.1.297]
CAF	Spring	Scaffold523:1455251	TEA013077.1	pentatricopeptide repeat-containing protein At1g12300, mitochondrial-like; K17964 leucine-rich PPR motif-containing protein, mitochondrial
CAF	Summer	Scaffold523:1455251	TEA013077.1	pentatricopeptide repeat-containing protein At1g12300, mitochondrial-like; K17964 leucine-rich PPR motif-containing protein, mitochondrial
CAF	Spring	Scaffold2727:21888	TEA013438.1	abscisate beta-glucosyltransferase-like; K14595 abscisate beta-glucosyltransferase [EC:2.4.1.263]
CAF	Summer	Scaffold2727:21888	TEA013438.1	abscisate beta-glucosyltransferase-like; K14595 abscisate beta-glucosyltransferase [EC:2.4.1.263]
CAF	Autumn	Scaffold426:3907415	TEA013764.1	hypothetical protein; K14486 auxin response factor
CAF	Spring	Scaffold426:3907415	TEA013764.1	hypothetical protein; K14486 auxin response factor
CAF	Summer	Scaffold426:3907415	TEA013764.1	hypothetical protein; K14486 auxin response factor
CAF	Autumn	Scaffold1182:2137911	TEA014117.1	RING-H2 finger protein ATL54; K19041 E3 ubiquitin-protein ligase RNF38/44 [EC:2.3.2.27]
CAF	Spring	Scaffold1182:2137911	TEA014117.1	RING-H2 finger protein ATL54; K19041 E3 ubiquitin-protein ligase RNF38/44 [EC:2.3.2.27]
CAF	Summer	Scaffold1182:2137911	TEA014117.1	RING-H2 finger protein ATL54; K19041 E3 ubiquitin-protein ligase RNF38/44 [EC:2.3.2.27]
CAF	Autumn	Scaffold6937:485645	TEA014268.1	hypothetical protein; K15405 midchain alkane hydroxylase
CAF	Autumn	Scaffold6937:485731	TEA014268.1	hypothetical protein; K15405 midchain alkane hydroxylase
CAF	Spring	Scaffold6937:485645	TEA014268.1	hypothetical protein; K15405 midchain alkane hydroxylase
CAF	Spring	Scaffold6937:485731	TEA014268.1	hypothetical protein; K15405 midchain alkane hydroxylase
CAF	Summer	Scaffold6937:485645	TEA014268.1	hypothetical protein; K15405 midchain alkane hydroxylase
CAF	Summer	Scaffold6937:485731	TEA014268.1	hypothetical protein; K15405 midchain alkane hydroxylase
CAF	Autumn	Scaffold7123:161856	TEA014960.1	uncharacterized aarF domain-containing protein kinase At1g71810, chloroplastic; K08869 aarF domain-containing kinase
CAF	Spring	Scaffold7123:161856	TEA014960.1	uncharacterized aarF domain-containing protein kinase At1g71810, chloroplastic; K08869 aarF domain-containing kinase
CAF	Summer	Scaffold7123:161856	TEA014960.1	uncharacterized aarF domain-containing protein kinase At1g71810, chloroplastic; K08869 aarF domain-containing kinase
CAF	Spring	Scaffold475:467840	TEA015413.1	uncharacterized LOC105049032; K01931 protein neuralized [EC:2.3.2.27]
CAF	Summer	Scaffold475:467840	TEA015413.1	uncharacterized LOC105049032; K01931 protein neuralized [EC:2.3.2.27]
CAF	Autumn	Scaffold2819:746618	TEA015977.1	transcription factor GTE4-like; K11721 bromodomain-containing protein 3
CAF	Spring	Scaffold2819:746618	TEA015977.1	transcription factor GTE4-like; K11721 bromodomain-containing protein 3
CAF	Summer	Scaffold2819:746618	TEA015977.1	transcription factor GTE4-like; K11721 bromodomain-containing protein 3
CAF	Spring	Scaffold93:297097	TEA017378.1	hypothetical protein; K17710 pentatricopeptide repeat domain-containing protein 1
CAF	Summer	Scaffold93:297097	TEA017378.1	hypothetical protein; K17710 pentatricopeptide repeat domain-containing protein 1
CAF	Autumn	Scaffold789:370580	TEA017447.1	G-TMT; tocopherol O-methyltransferase, chloroplastic-like; K05928 tocopherol O-methyltransferase [EC:2.1.1.95]
CAF	Spring	Scaffold789:370580	TEA017447.1	G-TMT; tocopherol O-methyltransferase, chloroplastic-like; K05928 tocopherol O-methyltransferase [EC:2.1.1.95]
CAF	Summer	Scaffold789:370580	TEA017447.1	G-TMT; tocopherol O-methyltransferase, chloroplastic-like; K05928 tocopherol O-methyltransferase [EC:2.1.1.95]
CAF	Spring	Scaffold3625:255711	TEA019039.1	uncharacterized LOC104596012; K19202 histone deacetylase complex subunit SAP30
CAF	Spring	Scaffold3625:255746	TEA019039.1	uncharacterized LOC104596012; K19202 histone deacetylase complex subunit SAP30
CAF	Summer	Scaffold3625:255711	TEA019039.1	uncharacterized LOC104596012; K19202 histone deacetylase complex subunit SAP30
CAF	Summer	Scaffold3625:255746	TEA019039.1	uncharacterized LOC104596012; K19202 histone deacetylase complex subunit SAP30
CAF	Autumn	Scaffold441:849397	TEA019246.1	hypothetical protein; K13415 protein brassinosteroid insensitive 1 [EC:2.7.10.1 2.7.11.1]
CAF	Autumn	Scaffold441:849436	TEA019246.1	hypothetical protein; K13415 protein brassinosteroid insensitive 1 [EC:2.7.10.1 2.7.11.1]
CAF	Spring	Scaffold441:849436	TEA019246.1	hypothetical protein; K13415 protein brassinosteroid insensitive 1 [EC:2.7.10.1 2.7.11.1]
CAF	Summer	Scaffold441:849397	TEA019246.1	hypothetical protein; K13415 protein brassinosteroid insensitive 1 [EC:2.7.10.1 2.7.11.1]
CAF	Autumn	Scaffold794:1328261	TEA020393.1	proline-rich receptor-like protein kinase PERK4; K04733 interleukin-1 receptor-associated kinase 4 [EC:2.7.11.1]
CAF	Spring	Scaffold794:1328261	TEA020393.1	proline-rich receptor-like protein kinase PERK4; K04733 interleukin-1 receptor-associated kinase 4 [EC:2.7.11.1]
CAF	Spring	Scaffold794:1328282	TEA020393.1	proline-rich receptor-like protein kinase PERK4; K04733 interleukin-1 receptor-associated kinase 4 [EC:2.7.11.1]
CAF	Summer	Scaffold794:1328261	TEA020393.1	proline-rich receptor-like protein kinase PERK4; K04733 interleukin-1 receptor-associated kinase 4 [EC:2.7.11.1]
CAF	Spring	Scaffold4319:619615	TEA021218.1	hypothetical protein; K01802 peptidylprolyl isomerase [EC:5.2.1.8]
CAF	Summer	Scaffold4319:619615	TEA021218.1	hypothetical protein; K01802 peptidylprolyl isomerase [EC:5.2.1.8]
CAF	Autumn	Scaffold2153:2112570	TEA021363.1	E3 ubiquitin-protein ligase ATL41; K19038 E3 ubiquitin-protein ligase ATL41 [EC:2.3.2.27]
CAF	Summer	Scaffold2153:2112570	TEA021363.1	E3 ubiquitin-protein ligase ATL41; K19038 E3 ubiquitin-protein ligase ATL41 [EC:2.3.2.27]
CAF	Autumn	Scaffold1039:1761595	TEA021919.1	protein MOR1; K16803 cytoskeleton-associated protein 5
CAF	Summer	Scaffold1039:1761595	TEA021919.1	protein MOR1; K16803 cytoskeleton-associated protein 5
CAF	Autumn	Scaffold349:3413778	TEA023819.1	hypothetical protein; K11426 SET and MYND domain-containing protein
CAF	Autumn	Scaffold349:3413785	TEA023819.1	hypothetical protein; K11426 SET and MYND domain-containing protein
CAF	Autumn	Scaffold349:3413816	TEA023819.1	hypothetical protein; K11426 SET and MYND domain-containing protein
CAF	Autumn	Scaffold349:3413832	TEA023819.1	hypothetical protein; K11426 SET and MYND domain-containing protein
CAF	Spring	Scaffold349:3413778	TEA023819.1	hypothetical protein; K11426 SET and MYND domain-containing protein
CAF	Spring	Scaffold349:3413785	TEA023819.1	hypothetical protein; K11426 SET and MYND domain-containing protein
CAF	Spring	Scaffold349:3413816	TEA023819.1	hypothetical protein; K11426 SET and MYND domain-containing protein
CAF	Spring	Scaffold349:3413832	TEA023819.1	hypothetical protein; K11426 SET and MYND domain-containing protein
CAF	Summer	Scaffold349:3413778	TEA023819.1	hypothetical protein; K11426 SET and MYND domain-containing protein
CAF	Summer	Scaffold349:3413785	TEA023819.1	hypothetical protein; K11426 SET and MYND domain-containing protein
CAF	Summer	Scaffold349:3413816	TEA023819.1	hypothetical protein; K11426 SET and MYND domain-containing protein
CAF	Summer	Scaffold349:3413832	TEA023819.1	hypothetical protein; K11426 SET and MYND domain-containing protein
CAF	Autumn	Scaffold349:3413778	TEA023823.1	Jojoba acyl CoA reductase-related male sterility protein; K13356 alcohol-forming fatty acyl-CoA reductase [EC:1.2.1.84]
CAF	Autumn	Scaffold349:3413785	TEA023823.1	Jojoba acyl CoA reductase-related male sterility protein; K13356 alcohol-forming fatty acyl-CoA reductase [EC:1.2.1.84]
CAF	Autumn	Scaffold349:3413816	TEA023823.1	Jojoba acyl CoA reductase-related male sterility protein; K13356 alcohol-forming fatty acyl-CoA reductase [EC:1.2.1.84]
CAF	Autumn	Scaffold349:3413832	TEA023823.1	Jojoba acyl CoA reductase-related male sterility protein; K13356 alcohol-forming fatty acyl-CoA reductase [EC:1.2.1.84]
CAF	Spring	Scaffold349:3413778	TEA023823.1	Jojoba acyl CoA reductase-related male sterility protein; K13356 alcohol-forming fatty acyl-CoA reductase [EC:1.2.1.84]
CAF	Spring	Scaffold349:3413785	TEA023823.1	Jojoba acyl CoA reductase-related male sterility protein; K13356 alcohol-forming fatty acyl-CoA reductase [EC:1.2.1.84]
CAF	Spring	Scaffold349:3413816	TEA023823.1	Jojoba acyl CoA reductase-related male sterility protein; K13356 alcohol-forming fatty acyl-CoA reductase [EC:1.2.1.84]
CAF	Spring	Scaffold349:3413832	TEA023823.1	Jojoba acyl CoA reductase-related male sterility protein; K13356 alcohol-forming fatty acyl-CoA reductase [EC:1.2.1.84]
CAF	Summer	Scaffold349:3413778	TEA023823.1	Jojoba acyl CoA reductase-related male sterility protein; K13356 alcohol-forming fatty acyl-CoA reductase [EC:1.2.1.84]
CAF	Summer	Scaffold349:3413785	TEA023823.1	Jojoba acyl CoA reductase-related male sterility protein; K13356 alcohol-forming fatty acyl-CoA reductase [EC:1.2.1.84]
CAF	Summer	Scaffold349:3413816	TEA023823.1	Jojoba acyl CoA reductase-related male sterility protein; K13356 alcohol-forming fatty acyl-CoA reductase [EC:1.2.1.84]
CAF	Summer	Scaffold349:3413832	TEA023823.1	Jojoba acyl CoA reductase-related male sterility protein; K13356 alcohol-forming fatty acyl-CoA reductase [EC:1.2.1.84]
CAF	Spring	Scaffold4239:309117	TEA025420.1	LRR receptor-like serine/threonine-protein kinase FLS2; K13420 LRR receptor-like serine/threonine-protein kinase FLS2 [EC:2.7.11.1]
CAF	Summer	Scaffold4239:309117	TEA025420.1	LRR receptor-like serine/threonine-protein kinase FLS2; K13420 LRR receptor-like serine/threonine-protein kinase FLS2 [EC:2.7.11.1]
CAF	Spring	Scaffold708:1366660	TEA027470.1	glyoxylate/hydroxypyruvate reductase HPR3-like; K15919 hydroxypyruvate reductase 2
CAF	Summer	Scaffold708:1366660	TEA027470.1	glyoxylate/hydroxypyruvate reductase HPR3-like; K15919 hydroxypyruvate reductase 2
CAF	Spring	Scaffold5786:98003	TEA028821.1	peroxisomal membrane protein 11B; K13352 peroxin-11B
CAF	Summer	Scaffold5786:98003	TEA028821.1	peroxisomal membrane protein 11B; K13352 peroxin-11B
CAF	Spring	Scaffold7617:481115	TEA029183.1	myosin heavy chain kinase B-like; K14963 COMPASS component SWD3
CAF	Spring	Scaffold7617:481128	TEA029183.1	myosin heavy chain kinase B-like; K14963 COMPASS component SWD3
CAF	Summer	Scaffold7617:481115	TEA029183.1	myosin heavy chain kinase B-like; K14963 COMPASS component SWD3
CAF	Summer	Scaffold7617:481128	TEA029183.1	myosin heavy chain kinase B-like; K14963 COMPASS component SWD3
CAF	Spring	Scaffold3446:40753	TEA030349.1	hypothetical protein; K14486 auxin response factor
CAF	Summer	Scaffold3446:40753	TEA030349.1	hypothetical protein; K14486 auxin response factor
CAF	Autumn	Scaffold154:437788	TEA032031.1	Epsin N-terminal domain-containing protein / clathrin assembly protein-related; K20043 clathrin coat assembly protein AP180
CAF	Summer	Scaffold154:437788	TEA032031.1	Epsin N-terminal domain-containing protein / clathrin assembly protein-related; K20043 clathrin coat assembly protein AP180
CAF	Spring	Scaffold404:1089373	TEA033203.1	transcription factor MYB86; K09422 myb proto-oncogene protein, plant
CAF	Summer	Scaffold404:1089373	TEA033203.1	transcription factor MYB86; K09422 myb proto-oncogene protein, plant
CG	Autumn	Scaffold8161:568684	TEA000623.1	Translational repressor Pumilio/PUF3 and related RNA-binding proteins (Puf superfamily) (ISS); K17943 pumilio RNA-binding family
CG	Summer	Scaffold8161:568684	TEA000623.1	Translational repressor Pumilio/PUF3 and related RNA-binding proteins (Puf superfamily) (ISS); K17943 pumilio RNA-binding family
CG	Autumn	Scaffold1108:307348	TEA000640.1	WDR3; WD repeat-containing protein 3; K14556 U3 small nucleolar RNA-associated protein 12
CG	Autumn	Scaffold1108:307422	TEA000640.1	WDR3; WD repeat-containing protein 3; K14556 U3 small nucleolar RNA-associated protein 12
CG	Summer	Scaffold1108:307348	TEA000640.1	WDR3; WD repeat-containing protein 3; K14556 U3 small nucleolar RNA-associated protein 12
CG	Summer	Scaffold1108:307422	TEA000640.1	WDR3; WD repeat-containing protein 3; K14556 U3 small nucleolar RNA-associated protein 12
CG	Autumn	Scaffold1374:1606971	TEA006479.1	wall-associated receptor kinase-like 14; K04733 interleukin-1 receptor-associated kinase 4 [EC:2.7.11.1]
CG	Summer	Scaffold1374:1606971	TEA006479.1	wall-associated receptor kinase-like 14; K04733 interleukin-1 receptor-associated kinase 4 [EC:2.7.11.1]
CG	Summer	Scaffold1374:1607043	TEA006479.1	wall-associated receptor kinase-like 14; K04733 interleukin-1 receptor-associated kinase 4 [EC:2.7.11.1]
CG	Summer	Scaffold1374:1607086	TEA006479.1	wall-associated receptor kinase-like 14; K04733 interleukin-1 receptor-associated kinase 4 [EC:2.7.11.1]
CG	Autumn	Scaffold2803:354689	TEA006742.1	hypothetical protein; K16222 Dof zinc finger protein DOF5.5
CG	Spring	Scaffold2803:354689	TEA006742.1	hypothetical protein; K16222 Dof zinc finger protein DOF5.5
CG	Autumn	Scaffold398:1577987	TEA006881.1	Exosome complex component RRP42; K12589 exosome complex component RRP42
CG	Autumn	Scaffold398:1578008	TEA006881.1	Exosome complex component RRP42; K12589 exosome complex component RRP42
CG	Summer	Scaffold398:1577987	TEA006881.1	Exosome complex component RRP42; K12589 exosome complex component RRP42
CG	Summer	Scaffold398:1578008	TEA006881.1	Exosome complex component RRP42; K12589 exosome complex component RRP42
CG	Spring	Scaffold628:1055963	TEA008532.1	hypothetical protein; K13207 CUG-BP- and ETR3-like factor
CG	Spring	Scaffold628:1055977	TEA008532.1	hypothetical protein; K13207 CUG-BP- and ETR3-like factor
CG	Autumn	Scaffold1024:1904871	TEA009748.1	uncharacterized LOC104613432; K15326 tRNA-splicing endonuclease subunit Sen54
CG	Summer	Scaffold1024:1904871	TEA009748.1	uncharacterized LOC104613432; K15326 tRNA-splicing endonuclease subunit Sen54
CG	Autumn	Scaffold7882:364423	TEA011288.1	SORBIDRAFT_08g014920, Sb08g014920; hypothetical protein; K04733 interleukin-1 receptor-associated kinase 4 [EC:2.7.11.1]
CG	Summer	Scaffold7882:364423	TEA011288.1	SORBIDRAFT_08g014920, Sb08g014920; hypothetical protein; K04733 interleukin-1 receptor-associated kinase 4 [EC:2.7.11.1]
CG	Autumn	Scaffold273:161977	TEA018104.1	Squalene synthetase; K00801 farnesyl-diphosphate farnesyltransferase [EC:2.5.1.21]
CG	Autumn	Scaffold273:162007	TEA018104.1	Squalene synthetase; K00801 farnesyl-diphosphate farnesyltransferase [EC:2.5.1.21]
CG	Autumn	Scaffold273:162038	TEA018104.1	Squalene synthetase; K00801 farnesyl-diphosphate farnesyltransferase [EC:2.5.1.21]
CG	Autumn	Scaffold273:162046	TEA018104.1	Squalene synthetase; K00801 farnesyl-diphosphate farnesyltransferase [EC:2.5.1.21]
CG	Summer	Scaffold273:161977	TEA018104.1	Squalene synthetase; K00801 farnesyl-diphosphate farnesyltransferase [EC:2.5.1.21]
CG	Summer	Scaffold273:162007	TEA018104.1	Squalene synthetase; K00801 farnesyl-diphosphate farnesyltransferase [EC:2.5.1.21]
CG	Summer	Scaffold273:162038	TEA018104.1	Squalene synthetase; K00801 farnesyl-diphosphate farnesyltransferase [EC:2.5.1.21]
CG	Summer	Scaffold273:162046	TEA018104.1	Squalene synthetase; K00801 farnesyl-diphosphate farnesyltransferase [EC:2.5.1.21]
CG	Autumn	Scaffold1465:373528	TEA020804.1	hypothetical protein; K14493 gibberellin receptor GID1 [EC:3.-.-.-]
CG	Autumn	Scaffold1465:373748	TEA020804.1	hypothetical protein; K14493 gibberellin receptor GID1 [EC:3.-.-.-]
CG	Summer	Scaffold1465:373748	TEA020804.1	hypothetical protein; K14493 gibberellin receptor GID1 [EC:3.-.-.-]
CG	Autumn	Scaffold1993:245067	TEA024907.1	AMSH-like ubiquitin thioesterase 3; K11866 STAM-binding protein [EC:3.4.19.12]
CG	Autumn	Scaffold1993:245169	TEA024907.1	AMSH-like ubiquitin thioesterase 3; K11866 STAM-binding protein [EC:3.4.19.12]
CG	Summer	Scaffold1993:245067	TEA024907.1	AMSH-like ubiquitin thioesterase 3; K11866 STAM-binding protein [EC:3.4.19.12]
CG	Summer	Scaffold1993:245169	TEA024907.1	AMSH-like ubiquitin thioesterase 3; K11866 STAM-binding protein [EC:3.4.19.12]
CG	Autumn	Scaffold2843:690685	TEA026560.1	peroxygenase; K17991 peroxygenase [EC:1.11.2.3]
CG	Spring	Scaffold2843:690685	TEA026560.1	peroxygenase; K17991 peroxygenase [EC:1.11.2.3]
CG	Summer	Scaffold2843:690685	TEA026560.1	peroxygenase; K17991 peroxygenase [EC:1.11.2.3]
CG	Autumn	Scaffold1289:1555706	TEA027255.1	ribonuclease H2 subunit B; K10744 ribonuclease H2 subunit B
CG	Summer	Scaffold1289:1555706	TEA027255.1	ribonuclease H2 subunit B; K10744 ribonuclease H2 subunit B
CG	Autumn	Scaffold2634:422870	TEA029364.1	rust resistance kinase Lr10-like; K04733 interleukin-1 receptor-associated kinase 4 [EC:2.7.11.1]
CG	Autumn	Scaffold2634:422889	TEA029364.1	rust resistance kinase Lr10-like; K04733 interleukin-1 receptor-associated kinase 4 [EC:2.7.11.1]
CG	Autumn	Scaffold2634:422951	TEA029364.1	rust resistance kinase Lr10-like; K04733 interleukin-1 receptor-associated kinase 4 [EC:2.7.11.1]
CG	Summer	Scaffold2634:422870	TEA029364.1	rust resistance kinase Lr10-like; K04733 interleukin-1 receptor-associated kinase 4 [EC:2.7.11.1]
CG	Summer	Scaffold2634:422889	TEA029364.1	rust resistance kinase Lr10-like; K04733 interleukin-1 receptor-associated kinase 4 [EC:2.7.11.1]
CG	Summer	Scaffold2634:422951	TEA029364.1	rust resistance kinase Lr10-like; K04733 interleukin-1 receptor-associated kinase 4 [EC:2.7.11.1]
CG	Autumn	Scaffold2501:320871	TEA032533.1	translocator protein homolog; K05770 benzodiazapine receptor
CG	Summer	Scaffold2501:320871	TEA032533.1	translocator protein homolog; K05770 benzodiazapine receptor
CG	Spring	Scaffold1598:1452473	TEA032898.1	AP2-like ethylene-responsive transcription factor ANT; K09285 AP2-like factor, ANT lineage
CG	Summer	Scaffold1598:1452473	TEA032898.1	AP2-like ethylene-responsive transcription factor ANT; K09285 AP2-like factor, ANT lineage
CG	Autumn	Scaffold776:265629	TEA033493.1	POPTRDRAFT_561029; hydroxyproline-rich glycoprotein; K05747 Wiskott-Aldrich syndrome protein
CG	Spring	Scaffold776:265629	TEA033493.1	POPTRDRAFT_561029; hydroxyproline-rich glycoprotein; K05747 Wiskott-Aldrich syndrome protein
EC	Autumn	Scaffold1108:307348	TEA000640.1	WDR3; WD repeat-containing protein 3; K14556 U3 small nucleolar RNA-associated protein 12
EC	Autumn	Scaffold1108:307422	TEA000640.1	WDR3; WD repeat-containing protein 3; K14556 U3 small nucleolar RNA-associated protein 12
EC	Summer	Scaffold1108:307348	TEA000640.1	WDR3; WD repeat-containing protein 3; K14556 U3 small nucleolar RNA-associated protein 12
EC	Summer	Scaffold1108:307422	TEA000640.1	WDR3; WD repeat-containing protein 3; K14556 U3 small nucleolar RNA-associated protein 12
EC	Spring	Scaffold11162:197547	TEA009430.1	linoleate 13S-lipoxygenase 2-1, chloroplastic-like; K00454 lipoxygenase [EC:1.13.11.12]
EC	Spring	Scaffold11162:197559	TEA009430.1	linoleate 13S-lipoxygenase 2-1, chloroplastic-like; K00454 lipoxygenase [EC:1.13.11.12]
EC	Summer	Scaffold11162:197547	TEA009430.1	linoleate 13S-lipoxygenase 2-1, chloroplastic-like; K00454 lipoxygenase [EC:1.13.11.12]
EC	Summer	Scaffold11162:197559	TEA009430.1	linoleate 13S-lipoxygenase 2-1, chloroplastic-like; K00454 lipoxygenase [EC:1.13.11.12]
EC	Autumn	Scaffold2181:85538	TEA017493.1	polygalacturonase At1g48100; K01184 polygalacturonase [EC:3.2.1.15]
EC	Summer	Scaffold2181:85538	TEA017493.1	polygalacturonase At1g48100; K01184 polygalacturonase [EC:3.2.1.15]
EC	Summer	Scaffold5388:520135	TEA017813.1	hypothetical protein; K14611 solute carrier family 23 (nucleobase transporter), member 1/2
EC	Summer	Scaffold5388:520168	TEA017813.1	hypothetical protein; K14611 solute carrier family 23 (nucleobase transporter), member 1/2
EC	Summer	Scaffold5328:552325	TEA024831.1	urease accessory protein UreF; K03188 urease accessory protein
EC	Summer	Scaffold5328:552368	TEA024831.1	urease accessory protein UreF; K03188 urease accessory protein
EC	Autumn	Scaffold1993:245067	TEA024907.1	AMSH-like ubiquitin thioesterase 3; K11866 STAM-binding protein [EC:3.4.19.12]
EC	Autumn	Scaffold1993:245169	TEA024907.1	AMSH-like ubiquitin thioesterase 3; K11866 STAM-binding protein [EC:3.4.19.12]
EC	Summer	Scaffold1993:245067	TEA024907.1	AMSH-like ubiquitin thioesterase 3; K11866 STAM-binding protein [EC:3.4.19.12]
EC	Summer	Scaffold665:961546	TEA032399.1	pollen receptor-like kinase 1; K04733 interleukin-1 receptor-associated kinase 4 [EC:2.7.11.1]
EC	Summer	Scaffold665:969758	TEA032402.1	pollen receptor-like kinase 1; K04733 interleukin-1 receptor-associated kinase 4 [EC:2.7.11.1]
EC	Summer	Scaffold665:969838	TEA032402.1	pollen receptor-like kinase 1; K04733 interleukin-1 receptor-associated kinase 4 [EC:2.7.11.1]
ECG	Autumn	Scaffold12649:545885	TEA000083.1	cytochrome P450 CYP749A22-like; K15639 PHYB activation tagged suppressor 1 [EC:1.14.-.-]
ECG	Summer	Scaffold12649:545885	TEA000083.1	cytochrome P450 CYP749A22-like; K15639 PHYB activation tagged suppressor 1 [EC:1.14.-.-]
ECG	Autumn	Scaffold1108:307348	TEA000640.1	WDR3; WD repeat-containing protein 3; K14556 U3 small nucleolar RNA-associated protein 12
ECG	Autumn	Scaffold1108:307422	TEA000640.1	WDR3; WD repeat-containing protein 3; K14556 U3 small nucleolar RNA-associated protein 12
ECG	Spring	Scaffold1108:307422	TEA000640.1	WDR3; WD repeat-containing protein 3; K14556 U3 small nucleolar RNA-associated protein 12
ECG	Summer	Scaffold1108:307348	TEA000640.1	WDR3; WD repeat-containing protein 3; K14556 U3 small nucleolar RNA-associated protein 12
ECG	Summer	Scaffold1108:307422	TEA000640.1	WDR3; WD repeat-containing protein 3; K14556 U3 small nucleolar RNA-associated protein 12
ECG	Autumn	Scaffold397:1843842	TEA000909.1	probable aminotransferase TAT2; K00815 tyrosine aminotransferase [EC:2.6.1.5]
ECG	Spring	Scaffold397:1843842	TEA000909.1	probable aminotransferase TAT2; K00815 tyrosine aminotransferase [EC:2.6.1.5]
ECG	Autumn	Scaffold257:4622563	TEA001615.1	hypothetical protein; K02950 small subunit ribosomal protein S12
ECG	Autumn	Scaffold257:4620467	TEA001615.1	hypothetical protein; K02950 small subunit ribosomal protein S12
ECG	Spring	Scaffold257:4622563	TEA001615.1	hypothetical protein; K02950 small subunit ribosomal protein S12
ECG	Spring	Scaffold257:4619714	TEA001615.1	hypothetical protein; K02950 small subunit ribosomal protein S12
ECG	Spring	Scaffold257:4620467	TEA001615.1	hypothetical protein; K02950 small subunit ribosomal protein S12
ECG	Summer	Scaffold257:4622563	TEA001615.1	hypothetical protein; K02950 small subunit ribosomal protein S12
ECG	Summer	Scaffold257:4619714	TEA001615.1	hypothetical protein; K02950 small subunit ribosomal protein S12
ECG	Summer	Scaffold257:4620467	TEA001615.1	hypothetical protein; K02950 small subunit ribosomal protein S12
ECG	Spring	Scaffold608:1197179	TEA001851.1	uncharacterized LOC101774810; K05857 phosphatidylinositol phospholipase C, delta [EC:3.1.4.11]
ECG	Summer	Scaffold608:1197179	TEA001851.1	uncharacterized LOC101774810; K05857 phosphatidylinositol phospholipase C, delta [EC:3.1.4.11]
ECG	Spring	Scaffold608:1197179	TEA001855.1	S-adenosylmethionine mitochondrial carrier protein-like; K15111 solute carrier family 25 (mitochondrial S-adenosylmethionine transporter), member 26
ECG	Summer	Scaffold608:1197179	TEA001855.1	S-adenosylmethionine mitochondrial carrier protein-like; K15111 solute carrier family 25 (mitochondrial S-adenosylmethionine transporter), member 26
ECG	Autumn	Scaffold659:3329103	TEA001920.1	indole-3-pyruvate monooxygenase YUCCA6; K11816 indole-3-pyruvate monooxygenase [EC:1.14.13.168]
ECG	Autumn	Scaffold659:3329109	TEA001920.1	indole-3-pyruvate monooxygenase YUCCA6; K11816 indole-3-pyruvate monooxygenase [EC:1.14.13.168]
ECG	Autumn	Scaffold659:3329175	TEA001920.1	indole-3-pyruvate monooxygenase YUCCA6; K11816 indole-3-pyruvate monooxygenase [EC:1.14.13.168]
ECG	Summer	Scaffold659:3329103	TEA001920.1	indole-3-pyruvate monooxygenase YUCCA6; K11816 indole-3-pyruvate monooxygenase [EC:1.14.13.168]
ECG	Autumn	Scaffold6164:1044943	TEA004473.1	probable disease resistance protein At1g61300; K13459 disease resistance protein RPS2
ECG	Autumn	Scaffold6164:1044979	TEA004473.1	probable disease resistance protein At1g61300; K13459 disease resistance protein RPS2
ECG	Summer	Scaffold6164:1044943	TEA004473.1	probable disease resistance protein At1g61300; K13459 disease resistance protein RPS2
ECG	Autumn	Scaffold1374:1606971	TEA006479.1	wall-associated receptor kinase-like 14; K04733 interleukin-1 receptor-associated kinase 4 [EC:2.7.11.1]
ECG	Summer	Scaffold1374:1606971	TEA006479.1	wall-associated receptor kinase-like 14; K04733 interleukin-1 receptor-associated kinase 4 [EC:2.7.11.1]
ECG	Summer	Scaffold1374:1607086	TEA006479.1	wall-associated receptor kinase-like 14; K04733 interleukin-1 receptor-associated kinase 4 [EC:2.7.11.1]
ECG	Autumn	Scaffold398:1577987	TEA006881.1	Exosome complex component RRP42; K12589 exosome complex component RRP42
ECG	Autumn	Scaffold398:1578008	TEA006881.1	Exosome complex component RRP42; K12589 exosome complex component RRP42
ECG	Summer	Scaffold398:1577987	TEA006881.1	Exosome complex component RRP42; K12589 exosome complex component RRP42
ECG	Summer	Scaffold398:1578008	TEA006881.1	Exosome complex component RRP42; K12589 exosome complex component RRP42
ECG	Autumn	Scaffold2078:1103141	TEA006994.1	tuliposide A-converting enzyme 2, chloroplastic-like; K20506 tuliposide A-converting enzyme [EC:4.2.99.22]
ECG	Summer	Scaffold2078:1103141	TEA006994.1	tuliposide A-converting enzyme 2, chloroplastic-like; K20506 tuliposide A-converting enzyme [EC:4.2.99.22]
ECG	Autumn	Scaffold751:1000002	TEA008050.1	protein gar2; K14411 RNA-binding protein Musashi
ECG	Autumn	Scaffold751:1000023	TEA008050.1	protein gar2; K14411 RNA-binding protein Musashi
ECG	Autumn	Scaffold751:1000048	TEA008050.1	protein gar2; K14411 RNA-binding protein Musashi
ECG	Summer	Scaffold751:1000023	TEA008050.1	protein gar2; K14411 RNA-binding protein Musashi
ECG	Autumn	Scaffold979:2067977	TEA008095.1	cytochrome P450 77A1-like; K00517
ECG	Autumn	Scaffold979:2067989	TEA008095.1	cytochrome P450 77A1-like; K00517
ECG	Autumn	Scaffold979:2067992	TEA008095.1	cytochrome P450 77A1-like; K00517
ECG	Autumn	Scaffold979:2067996	TEA008095.1	cytochrome P450 77A1-like; K00517
ECG	Autumn	Scaffold979:2068013	TEA008095.1	cytochrome P450 77A1-like; K00517
ECG	Summer	Scaffold979:2067977	TEA008095.1	cytochrome P450 77A1-like; K00517
ECG	Summer	Scaffold979:2067989	TEA008095.1	cytochrome P450 77A1-like; K00517
ECG	Summer	Scaffold979:2067992	TEA008095.1	cytochrome P450 77A1-like; K00517
ECG	Summer	Scaffold979:2067996	TEA008095.1	cytochrome P450 77A1-like; K00517
ECG	Summer	Scaffold979:2068013	TEA008095.1	cytochrome P450 77A1-like; K00517
ECG	Autumn	Scaffold1305:184531	TEA009057.1	GATA; glutamyl-tRNA amidotransferase, subunitA; K02433 aspartyl-tRNA(Asn)/glutamyl-tRNA(Gln) amidotransferase subunit A [EC:6.3.5.6 6.3.5.7]
ECG	Autumn	Scaffold1305:184781	TEA009057.1	GATA; glutamyl-tRNA amidotransferase, subunitA; K02433 aspartyl-tRNA(Asn)/glutamyl-tRNA(Gln) amidotransferase subunit A [EC:6.3.5.6 6.3.5.7]
ECG	Autumn	Scaffold1305:184843	TEA009057.1	GATA; glutamyl-tRNA amidotransferase, subunitA; K02433 aspartyl-tRNA(Asn)/glutamyl-tRNA(Gln) amidotransferase subunit A [EC:6.3.5.6 6.3.5.7]
ECG	Summer	Scaffold1305:184531	TEA009057.1	GATA; glutamyl-tRNA amidotransferase, subunitA; K02433 aspartyl-tRNA(Asn)/glutamyl-tRNA(Gln) amidotransferase subunit A [EC:6.3.5.6 6.3.5.7]
ECG	Autumn	Scaffold4263:110460	TEA009199.1	probable beta-1,4-xylosyltransferase IRX14H; K20871 putative beta-1,4-xylosyltransferase IRX14 [EC:2.4.2.-]
ECG	Summer	Scaffold4263:110460	TEA009199.1	probable beta-1,4-xylosyltransferase IRX14H; K20871 putative beta-1,4-xylosyltransferase IRX14 [EC:2.4.2.-]
ECG	Autumn	Scaffold572:1394865	TEA009243.1	myosin heavy chain kinase B-like; K14963 COMPASS component SWD3
ECG	Summer	Scaffold572:1394865	TEA009243.1	myosin heavy chain kinase B-like; K14963 COMPASS component SWD3
ECG	Autumn	Scaffold11162:197547	TEA009430.1	linoleate 13S-lipoxygenase 2-1, chloroplastic-like; K00454 lipoxygenase [EC:1.13.11.12]
ECG	Autumn	Scaffold11162:197559	TEA009430.1	linoleate 13S-lipoxygenase 2-1, chloroplastic-like; K00454 lipoxygenase [EC:1.13.11.12]
ECG	Spring	Scaffold11162:197547	TEA009430.1	linoleate 13S-lipoxygenase 2-1, chloroplastic-like; K00454 lipoxygenase [EC:1.13.11.12]
ECG	Spring	Scaffold11162:197559	TEA009430.1	linoleate 13S-lipoxygenase 2-1, chloroplastic-like; K00454 lipoxygenase [EC:1.13.11.12]
ECG	Summer	Scaffold11162:197547	TEA009430.1	linoleate 13S-lipoxygenase 2-1, chloroplastic-like; K00454 lipoxygenase [EC:1.13.11.12]
ECG	Summer	Scaffold11162:197559	TEA009430.1	linoleate 13S-lipoxygenase 2-1, chloroplastic-like; K00454 lipoxygenase [EC:1.13.11.12]
ECG	Spring	Scaffold1024:1904871	TEA009748.1	uncharacterized LOC104613432; K15326 tRNA-splicing endonuclease subunit Sen54
ECG	Summer	Scaffold1024:1904871	TEA009748.1	uncharacterized LOC104613432; K15326 tRNA-splicing endonuclease subunit Sen54
ECG	Autumn	Scaffold1228:761139	TEA010334.1	malectin/receptor-like kinase family protein; K04733 interleukin-1 receptor-associated kinase 4 [EC:2.7.11.1]
ECG	Spring	Scaffold1228:761139	TEA010334.1	malectin/receptor-like kinase family protein; K04733 interleukin-1 receptor-associated kinase 4 [EC:2.7.11.1]
ECG	Summer	Scaffold1228:760989	TEA010334.1	malectin/receptor-like kinase family protein; K04733 interleukin-1 receptor-associated kinase 4 [EC:2.7.11.1]
ECG	Autumn	Scaffold1749:1239265	TEA012655.1	receptor protein kinase CLAVATA1; K00924
ECG	Autumn	Scaffold1749:1239344	TEA012655.1	receptor protein kinase CLAVATA1; K00924
ECG	Spring	Scaffold1749:1239265	TEA012655.1	receptor protein kinase CLAVATA1; K00924
ECG	Summer	Scaffold1749:1239265	TEA012655.1	receptor protein kinase CLAVATA1; K00924
ECG	Autumn	Scaffold178:962374	TEA013272.1	probable inactive receptor kinase At5g58300; K04733 interleukin-1 receptor-associated kinase 4 [EC:2.7.11.1]
ECG	Summer	Scaffold178:962374	TEA013272.1	probable inactive receptor kinase At5g58300; K04733 interleukin-1 receptor-associated kinase 4 [EC:2.7.11.1]
ECG	Autumn	Scaffold2445:1273156	TEA013512.1	hypothetical protein; K13422 transcription factor MYC2
ECG	Summer	Scaffold2445:1273156	TEA013512.1	hypothetical protein; K13422 transcription factor MYC2
ECG	Autumn	Scaffold498:374646	TEA013644.1	flowering time control protein FPA-like; K13190 RNA-binding protein 15
ECG	Autumn	Scaffold498:374755	TEA013644.1	flowering time control protein FPA-like; K13190 RNA-binding protein 15
ECG	Summer	Scaffold498:374646	TEA013644.1	flowering time control protein FPA-like; K13190 RNA-binding protein 15
ECG	Summer	Scaffold498:374755	TEA013644.1	flowering time control protein FPA-like; K13190 RNA-binding protein 15
ECG	Spring	Scaffold3099:717019	TEA014193.1	transcription factor MYB44; K09422 myb proto-oncogene protein, plant
ECG	Spring	Scaffold3099:717070	TEA014193.1	transcription factor MYB44; K09422 myb proto-oncogene protein, plant
ECG	Spring	Scaffold3099:717113	TEA014193.1	transcription factor MYB44; K09422 myb proto-oncogene protein, plant
ECG	Summer	Scaffold3099:717070	TEA014193.1	transcription factor MYB44; K09422 myb proto-oncogene protein, plant
ECG	Summer	Scaffold3099:717113	TEA014193.1	transcription factor MYB44; K09422 myb proto-oncogene protein, plant
ECG	Autumn	Scaffold1761:2262915	TEA016520.1	hypothetical protein; K19600 tubby-related protein 1
ECG	Autumn	Scaffold1761:2262991	TEA016520.1	hypothetical protein; K19600 tubby-related protein 1
ECG	Summer	Scaffold1761:2262915	TEA016520.1	hypothetical protein; K19600 tubby-related protein 1
ECG	Autumn	Scaffold2181:85538	TEA017493.1	polygalacturonase At1g48100; K01184 polygalacturonase [EC:3.2.1.15]
ECG	Summer	Scaffold2181:85538	TEA017493.1	polygalacturonase At1g48100; K01184 polygalacturonase [EC:3.2.1.15]
ECG	Autumn	Scaffold720:500948	TEA017571.1	putative receptor-like protein kinase At4g00960; K04733 interleukin-1 receptor-associated kinase 4 [EC:2.7.11.1]
ECG	Autumn	Scaffold720:500962	TEA017571.1	putative receptor-like protein kinase At4g00960; K04733 interleukin-1 receptor-associated kinase 4 [EC:2.7.11.1]
ECG	Summer	Scaffold720:500677	TEA017571.1	putative receptor-like protein kinase At4g00960; K04733 interleukin-1 receptor-associated kinase 4 [EC:2.7.11.1]
ECG	Summer	Scaffold720:500713	TEA017571.1	putative receptor-like protein kinase At4g00960; K04733 interleukin-1 receptor-associated kinase 4 [EC:2.7.11.1]
ECG	Summer	Scaffold720:500948	TEA017571.1	putative receptor-like protein kinase At4g00960; K04733 interleukin-1 receptor-associated kinase 4 [EC:2.7.11.1]
ECG	Summer	Scaffold720:500962	TEA017571.1	putative receptor-like protein kinase At4g00960; K04733 interleukin-1 receptor-associated kinase 4 [EC:2.7.11.1]
ECG	Autumn	Scaffold1364:1188376	TEA018189.1	hypothetical protein; K13806 sn1-specific diacylglycerol lipase [EC:3.1.1.-]
ECG	Autumn	Scaffold1364:1188419	TEA018189.1	hypothetical protein; K13806 sn1-specific diacylglycerol lipase [EC:3.1.1.-]
ECG	Autumn	Scaffold1364:1188566	TEA018189.1	hypothetical protein; K13806 sn1-specific diacylglycerol lipase [EC:3.1.1.-]
ECG	Autumn	Scaffold1364:1188593	TEA018189.1	hypothetical protein; K13806 sn1-specific diacylglycerol lipase [EC:3.1.1.-]
ECG	Summer	Scaffold1364:1188566	TEA018189.1	hypothetical protein; K13806 sn1-specific diacylglycerol lipase [EC:3.1.1.-]
ECG	Autumn	Scaffold242:983257	TEA018969.1	beta-amyrin 28-oxidase-like; K20667 beta-amyrin 28-monooxygenase [EC:1.14.13.201]
ECG	Summer	Scaffold242:983257	TEA018969.1	beta-amyrin 28-oxidase-like; K20667 beta-amyrin 28-monooxygenase [EC:1.14.13.201]
ECG	Autumn	Scaffold635:586665	TEA019052.1	pyrophosphate--fructose 6-phosphate 1-phosphotransferase subunit alpha-like; K00895 diphosphate-dependent phosphofructokinase [EC:2.7.1.90]
ECG	Summer	Scaffold635:586665	TEA019052.1	pyrophosphate--fructose 6-phosphate 1-phosphotransferase subunit alpha-like; K00895 diphosphate-dependent phosphofructokinase [EC:2.7.1.90]
ECG	Autumn	Scaffold2268:33711	TEA021081.1	POPTRDRAFT_573689; hypothetical protein; K18848 indole-3-acetate O-methyltransferase [EC:2.1.1.278]
ECG	Spring	Scaffold2268:33711	TEA021081.1	POPTRDRAFT_573689; hypothetical protein; K18848 indole-3-acetate O-methyltransferase [EC:2.1.1.278]
ECG	Summer	Scaffold2268:33711	TEA021081.1	POPTRDRAFT_573689; hypothetical protein; K18848 indole-3-acetate O-methyltransferase [EC:2.1.1.278]
ECG	Autumn	Scaffold1918:1458943	TEA021566.1	lysine-specific demethylase JMJ25; K15601 lysine-specific demethylase 3 [EC:1.14.11.-]
ECG	Autumn	Scaffold1918:1459014	TEA021566.1	lysine-specific demethylase JMJ25; K15601 lysine-specific demethylase 3 [EC:1.14.11.-]
ECG	Summer	Scaffold1918:1459014	TEA021566.1	lysine-specific demethylase JMJ25; K15601 lysine-specific demethylase 3 [EC:1.14.11.-]
ECG	Spring	Scaffold298:838826	TEA022223.1	rpl2, BRNAC_p087; ribosomal protein L2; K02886 large subunit ribosomal protein L2
ECG	Spring	Scaffold298:838829	TEA022223.1	rpl2, BRNAC_p087; ribosomal protein L2; K02886 large subunit ribosomal protein L2
ECG	Summer	Scaffold298:838826	TEA022223.1	rpl2, BRNAC_p087; ribosomal protein L2; K02886 large subunit ribosomal protein L2
ECG	Summer	Scaffold298:838829	TEA022223.1	rpl2, BRNAC_p087; ribosomal protein L2; K02886 large subunit ribosomal protein L2
ECG	Autumn	Scaffold6390:293902	TEA023390.1	3-ketoacyl-CoA synthase 17-like; K15397 3-ketoacyl-CoA synthase [EC:2.3.1.199]
ECG	Spring	Scaffold6390:293902	TEA023390.1	3-ketoacyl-CoA synthase 17-like; K15397 3-ketoacyl-CoA synthase [EC:2.3.1.199]
ECG	Summer	Scaffold6390:293902	TEA023390.1	3-ketoacyl-CoA synthase 17-like; K15397 3-ketoacyl-CoA synthase [EC:2.3.1.199]
ECG	Autumn	Scaffold1993:245067	TEA024907.1	AMSH-like ubiquitin thioesterase 3; K11866 STAM-binding protein [EC:3.4.19.12]
ECG	Autumn	Scaffold1993:245169	TEA024907.1	AMSH-like ubiquitin thioesterase 3; K11866 STAM-binding protein [EC:3.4.19.12]
ECG	Spring	Scaffold1993:245067	TEA024907.1	AMSH-like ubiquitin thioesterase 3; K11866 STAM-binding protein [EC:3.4.19.12]
ECG	Spring	Scaffold1993:245169	TEA024907.1	AMSH-like ubiquitin thioesterase 3; K11866 STAM-binding protein [EC:3.4.19.12]
ECG	Summer	Scaffold1993:245067	TEA024907.1	AMSH-like ubiquitin thioesterase 3; K11866 STAM-binding protein [EC:3.4.19.12]
ECG	Summer	Scaffold1993:245169	TEA024907.1	AMSH-like ubiquitin thioesterase 3; K11866 STAM-binding protein [EC:3.4.19.12]
ECG	Autumn	Scaffold688:691523	TEA027328.1	probable serine/threonine-protein kinase WNK10; K08867 WNK lysine deficient protein kinase [EC:2.7.11.1]
ECG	Spring	Scaffold688:691523	TEA027328.1	probable serine/threonine-protein kinase WNK10; K08867 WNK lysine deficient protein kinase [EC:2.7.11.1]
ECG	Summer	Scaffold688:691523	TEA027328.1	probable serine/threonine-protein kinase WNK10; K08867 WNK lysine deficient protein kinase [EC:2.7.11.1]
ECG	Autumn	Scaffold2634:422870	TEA029364.1	rust resistance kinase Lr10-like; K04733 interleukin-1 receptor-associated kinase 4 [EC:2.7.11.1]
ECG	Autumn	Scaffold2634:422889	TEA029364.1	rust resistance kinase Lr10-like; K04733 interleukin-1 receptor-associated kinase 4 [EC:2.7.11.1]
ECG	Autumn	Scaffold2634:422951	TEA029364.1	rust resistance kinase Lr10-like; K04733 interleukin-1 receptor-associated kinase 4 [EC:2.7.11.1]
ECG	Summer	Scaffold2634:422870	TEA029364.1	rust resistance kinase Lr10-like; K04733 interleukin-1 receptor-associated kinase 4 [EC:2.7.11.1]
ECG	Summer	Scaffold2634:422889	TEA029364.1	rust resistance kinase Lr10-like; K04733 interleukin-1 receptor-associated kinase 4 [EC:2.7.11.1]
ECG	Summer	Scaffold2634:422951	TEA029364.1	rust resistance kinase Lr10-like; K04733 interleukin-1 receptor-associated kinase 4 [EC:2.7.11.1]
ECG	Autumn	Scaffold513:305233	TEA031346.1	abscisic acid receptor PYL8; K14496 abscisic acid receptor PYR/PYL family
ECG	Autumn	Scaffold513:305295	TEA031346.1	abscisic acid receptor PYL8; K14496 abscisic acid receptor PYR/PYL family
ECG	Spring	Scaffold513:305295	TEA031346.1	abscisic acid receptor PYL8; K14496 abscisic acid receptor PYR/PYL family
ECG	Summer	Scaffold513:305295	TEA031346.1	abscisic acid receptor PYL8; K14496 abscisic acid receptor PYR/PYL family
ECG	Spring	Scaffold491:982684	TEA032188.1	uncharacterized LOC105165364; K15502 serine/threonine-protein phosphatase 6 regulatory ankyrin repeat subunit A
ECG	Spring	Scaffold491:982719	TEA032188.1	uncharacterized LOC105165364; K15502 serine/threonine-protein phosphatase 6 regulatory ankyrin repeat subunit A
ECG	Summer	Scaffold491:982719	TEA032188.1	uncharacterized LOC105165364; K15502 serine/threonine-protein phosphatase 6 regulatory ankyrin repeat subunit A
ECG	Spring	Scaffold1598:1452473	TEA032898.1	AP2-like ethylene-responsive transcription factor ANT; K09285 AP2-like factor, ANT lineage
ECG	Summer	Scaffold1598:1452473	TEA032898.1	AP2-like ethylene-responsive transcription factor ANT; K09285 AP2-like factor, ANT lineage
EGCG	Autumn	Scaffold1989:2316385	TEA010091.1	probable cellulose synthase A catalytic subunit 5 [UDP-forming]; K10999 cellulose synthase A [EC:2.4.1.12]
EGCG	Spring	Scaffold1989:2316385	TEA010091.1	probable cellulose synthase A catalytic subunit 5 [UDP-forming]; K10999 cellulose synthase A [EC:2.4.1.12]
EGCG	Summer	Scaffold1989:2316385	TEA010091.1	probable cellulose synthase A catalytic subunit 5 [UDP-forming]; K10999 cellulose synthase A [EC:2.4.1.12]
EGCG	Spring	Scaffold594:619621	TEA010575.1	hypothetical protein; K10683 BRCA1-associated RING domain protein 1
EGCG	Spring	Scaffold594:619627	TEA010575.1	hypothetical protein; K10683 BRCA1-associated RING domain protein 1
EGCG	Spring	Scaffold594:619631	TEA010575.1	hypothetical protein; K10683 BRCA1-associated RING domain protein 1
EGCG	Spring	Scaffold594:619752	TEA010575.1	hypothetical protein; K10683 BRCA1-associated RING domain protein 1
EGCG	Summer	Scaffold594:619621	TEA010575.1	hypothetical protein; K10683 BRCA1-associated RING domain protein 1
EGCG	Summer	Scaffold594:619627	TEA010575.1	hypothetical protein; K10683 BRCA1-associated RING domain protein 1
EGCG	Summer	Scaffold594:619631	TEA010575.1	hypothetical protein; K10683 BRCA1-associated RING domain protein 1
EGCG	Summer	Scaffold594:619752	TEA010575.1	hypothetical protein; K10683 BRCA1-associated RING domain protein 1
GC	Autumn	Scaffold1626:1741521	TEA013951.1	E3 ubiquitin-protein ligase; K10615 E3 ubiquitin-protein ligase HERC4 [EC:2.3.2.26]
GC	Autumn	Scaffold1626:1741640	TEA013951.1	E3 ubiquitin-protein ligase; K10615 E3 ubiquitin-protein ligase HERC4 [EC:2.3.2.26]
GC	Summer	Scaffold1626:1741640	TEA013951.1	E3 ubiquitin-protein ligase; K10615 E3 ubiquitin-protein ligase HERC4 [EC:2.3.2.26]
GC	Autumn	Scaffold1525:631149	TEA024465.1	hypothetical protein; K06636 structural maintenance of chromosome 1
GC	Summer	Scaffold1525:631149	TEA024465.1	hypothetical protein; K06636 structural maintenance of chromosome 1
GC	Autumn	Scaffold688:692359	TEA027328.1	probable serine/threonine-protein kinase WNK10; K08867 WNK lysine deficient protein kinase [EC:2.7.11.1]
GC	Summer	Scaffold688:692359	TEA027328.1	probable serine/threonine-protein kinase WNK10; K08867 WNK lysine deficient protein kinase [EC:2.7.11.1]
GC	Autumn	Scaffold2613:2646876	TEA030430.1	2-Cys peroxiredoxin BAS1, chloroplastic; K03386 peroxiredoxin (alkyl hydroperoxide reductase subunit C) [EC:1.11.1.15]
GC	Summer	Scaffold2613:2646876	TEA030430.1	2-Cys peroxiredoxin BAS1, chloroplastic; K03386 peroxiredoxin (alkyl hydroperoxide reductase subunit C) [EC:1.11.1.15]
GCG	Autumn	Scaffold257:4622563	TEA001615.1	hypothetical protein; K02950 small subunit ribosomal protein S12
GCG	Autumn	Scaffold257:4619714	TEA001615.1	hypothetical protein; K02950 small subunit ribosomal protein S12
GCG	Autumn	Scaffold257:4620467	TEA001615.1	hypothetical protein; K02950 small subunit ribosomal protein S12
GCG	Summer	Scaffold257:4622563	TEA001615.1	hypothetical protein; K02950 small subunit ribosomal protein S12
GCG	Summer	Scaffold257:4619714	TEA001615.1	hypothetical protein; K02950 small subunit ribosomal protein S12
GCG	Summer	Scaffold257:4620467	TEA001615.1	hypothetical protein; K02950 small subunit ribosomal protein S12
GCG	Autumn	Scaffold659:3329103	TEA001920.1	indole-3-pyruvate monooxygenase YUCCA6; K11816 indole-3-pyruvate monooxygenase [EC:1.14.13.168]
GCG	Summer	Scaffold659:3329103	TEA001920.1	indole-3-pyruvate monooxygenase YUCCA6; K11816 indole-3-pyruvate monooxygenase [EC:1.14.13.168]
GCG	Autumn	Scaffold2076:960977	TEA003222.1	uncharacterized LOC103722329; K16573 gamma-tubulin complex component 6
GCG	Summer	Scaffold2076:960977	TEA003222.1	uncharacterized LOC103722329; K16573 gamma-tubulin complex component 6
GCG	Spring	Scaffold1443:95328	TEA006222.1	Cysteine/Histidine-rich C1 domain family protein, putative; K16219 protein N-terminal methyltransferase [EC:2.1.1.244]
GCG	Spring	Scaffold1443:95340	TEA006222.1	Cysteine/Histidine-rich C1 domain family protein, putative; K16219 protein N-terminal methyltransferase [EC:2.1.1.244]
GCG	Summer	Scaffold1443:95328	TEA006222.1	Cysteine/Histidine-rich C1 domain family protein, putative; K16219 protein N-terminal methyltransferase [EC:2.1.1.244]
GCG	Summer	Scaffold1443:95340	TEA006222.1	Cysteine/Histidine-rich C1 domain family protein, putative; K16219 protein N-terminal methyltransferase [EC:2.1.1.244]
GCG	Autumn	Scaffold1579:1010957	TEA007917.1	PIF3; hypothetical protein; K12126 phytochrome-interacting factor 3
GCG	Autumn	Scaffold1579:1011014	TEA007917.1	PIF3; hypothetical protein; K12126 phytochrome-interacting factor 3
GCG	Spring	Scaffold1579:1011014	TEA007917.1	PIF3; hypothetical protein; K12126 phytochrome-interacting factor 3
GCG	Summer	Scaffold1579:1010957	TEA007917.1	PIF3; hypothetical protein; K12126 phytochrome-interacting factor 3
GCG	Summer	Scaffold1579:1011014	TEA007917.1	PIF3; hypothetical protein; K12126 phytochrome-interacting factor 3
GCG	Autumn	Scaffold979:1601636	TEA008096.1	probable dolichyl-diphosphooligosaccharide--protein glycosyltransferase subunit 3B; K12669 oligosaccharyltransferase complex subunit gamma
GCG	Summer	Scaffold979:1601640	TEA008096.1	probable dolichyl-diphosphooligosaccharide--protein glycosyltransferase subunit 3B; K12669 oligosaccharyltransferase complex subunit gamma
GCG	Autumn	Scaffold1305:184472	TEA009057.1	GATA; glutamyl-tRNA amidotransferase, subunitA; K02433 aspartyl-tRNA(Asn)/glutamyl-tRNA(Gln) amidotransferase subunit A [EC:6.3.5.6 6.3.5.7]
GCG	Autumn	Scaffold1305:184531	TEA009057.1	GATA; glutamyl-tRNA amidotransferase, subunitA; K02433 aspartyl-tRNA(Asn)/glutamyl-tRNA(Gln) amidotransferase subunit A [EC:6.3.5.6 6.3.5.7]
GCG	Spring	Scaffold1305:184472	TEA009057.1	GATA; glutamyl-tRNA amidotransferase, subunitA; K02433 aspartyl-tRNA(Asn)/glutamyl-tRNA(Gln) amidotransferase subunit A [EC:6.3.5.6 6.3.5.7]
GCG	Spring	Scaffold1305:184629	TEA009057.1	GATA; glutamyl-tRNA amidotransferase, subunitA; K02433 aspartyl-tRNA(Asn)/glutamyl-tRNA(Gln) amidotransferase subunit A [EC:6.3.5.6 6.3.5.7]
GCG	Summer	Scaffold1305:184472	TEA009057.1	GATA; glutamyl-tRNA amidotransferase, subunitA; K02433 aspartyl-tRNA(Asn)/glutamyl-tRNA(Gln) amidotransferase subunit A [EC:6.3.5.6 6.3.5.7]
GCG	Summer	Scaffold1305:184531	TEA009057.1	GATA; glutamyl-tRNA amidotransferase, subunitA; K02433 aspartyl-tRNA(Asn)/glutamyl-tRNA(Gln) amidotransferase subunit A [EC:6.3.5.6 6.3.5.7]
GCG	Autumn	Scaffold11114:266896	TEA009498.1	14-3-3-like protein GF14 lambda; K06630 14-3-3 protein epsilon
GCG	Autumn	Scaffold11114:266924	TEA009498.1	14-3-3-like protein GF14 lambda; K06630 14-3-3 protein epsilon
GCG	Autumn	Scaffold11114:266980	TEA009498.1	14-3-3-like protein GF14 lambda; K06630 14-3-3 protein epsilon
GCG	Spring	Scaffold11114:266896	TEA009498.1	14-3-3-like protein GF14 lambda; K06630 14-3-3 protein epsilon
GCG	Spring	Scaffold11114:266924	TEA009498.1	14-3-3-like protein GF14 lambda; K06630 14-3-3 protein epsilon
GCG	Spring	Scaffold11114:266980	TEA009498.1	14-3-3-like protein GF14 lambda; K06630 14-3-3 protein epsilon
GCG	Summer	Scaffold11114:266896	TEA009498.1	14-3-3-like protein GF14 lambda; K06630 14-3-3 protein epsilon
GCG	Summer	Scaffold11114:266924	TEA009498.1	14-3-3-like protein GF14 lambda; K06630 14-3-3 protein epsilon
GCG	Spring	Scaffold1024:1596154	TEA009742.1	zeatin O-xylosyltransferase-like; K13495 cis-zeatin O-glucosyltransferase [EC:2.4.1.215]
GCG	Spring	Scaffold1024:1596713	TEA009742.1	zeatin O-xylosyltransferase-like; K13495 cis-zeatin O-glucosyltransferase [EC:2.4.1.215]
GCG	Summer	Scaffold1024:1596154	TEA009742.1	zeatin O-xylosyltransferase-like; K13495 cis-zeatin O-glucosyltransferase [EC:2.4.1.215]
GCG	Spring	Scaffold1989:2316385	TEA010091.1	probable cellulose synthase A catalytic subunit 5 [UDP-forming]; K10999 cellulose synthase A [EC:2.4.1.12]
GCG	Summer	Scaffold1989:2316385	TEA010091.1	probable cellulose synthase A catalytic subunit 5 [UDP-forming]; K10999 cellulose synthase A [EC:2.4.1.12]
GCG	Autumn	Scaffold1228:761139	TEA010334.1	malectin/receptor-like kinase family protein; K04733 interleukin-1 receptor-associated kinase 4 [EC:2.7.11.1]
GCG	Autumn	Scaffold1228:761300	TEA010334.1	malectin/receptor-like kinase family protein; K04733 interleukin-1 receptor-associated kinase 4 [EC:2.7.11.1]
GCG	Summer	Scaffold1228:761139	TEA010334.1	malectin/receptor-like kinase family protein; K04733 interleukin-1 receptor-associated kinase 4 [EC:2.7.11.1]
GCG	Spring	Scaffold1188:390593	TEA010557.1	PRA1 family protein G2; K20359 PRA1 family protein 1
GCG	Spring	Scaffold1188:390609	TEA010557.1	PRA1 family protein G2; K20359 PRA1 family protein 1
GCG	Summer	Scaffold1188:390593	TEA010557.1	PRA1 family protein G2; K20359 PRA1 family protein 1
GCG	Summer	Scaffold1188:390609	TEA010557.1	PRA1 family protein G2; K20359 PRA1 family protein 1
GCG	Autumn	Scaffold3727:442630	TEA010762.1	flavonol synthase/flavanone 3-hydroxylase-like; K05278 flavonol synthase [EC:1.14.11.23]
GCG	Autumn	Scaffold3727:442712	TEA010762.1	flavonol synthase/flavanone 3-hydroxylase-like; K05278 flavonol synthase [EC:1.14.11.23]
GCG	Autumn	Scaffold3727:442849	TEA010762.1	flavonol synthase/flavanone 3-hydroxylase-like; K05278 flavonol synthase [EC:1.14.11.23]
GCG	Summer	Scaffold3727:442630	TEA010762.1	flavonol synthase/flavanone 3-hydroxylase-like; K05278 flavonol synthase [EC:1.14.11.23]
GCG	Autumn	Scaffold801:58078	TEA011321.1	hypothetical protein; K04733 interleukin-1 receptor-associated kinase 4 [EC:2.7.11.1]
GCG	Autumn	Scaffold801:58086	TEA011321.1	hypothetical protein; K04733 interleukin-1 receptor-associated kinase 4 [EC:2.7.11.1]
GCG	Autumn	Scaffold801:58087	TEA011321.1	hypothetical protein; K04733 interleukin-1 receptor-associated kinase 4 [EC:2.7.11.1]
GCG	Summer	Scaffold801:58078	TEA011321.1	hypothetical protein; K04733 interleukin-1 receptor-associated kinase 4 [EC:2.7.11.1]
GCG	Summer	Scaffold801:58086	TEA011321.1	hypothetical protein; K04733 interleukin-1 receptor-associated kinase 4 [EC:2.7.11.1]
GCG	Summer	Scaffold801:58087	TEA011321.1	hypothetical protein; K04733 interleukin-1 receptor-associated kinase 4 [EC:2.7.11.1]
GCG	Autumn	Scaffold2549:934031	TEA012959.1	short-chain dehydrogenase TIC 32, chloroplastic-like; K11153 retinol dehydrogenase 12 [EC:1.1.1.300]
GCG	Spring	Scaffold2549:934031	TEA012959.1	short-chain dehydrogenase TIC 32, chloroplastic-like; K11153 retinol dehydrogenase 12 [EC:1.1.1.300]
GCG	Summer	Scaffold2549:934031	TEA012959.1	short-chain dehydrogenase TIC 32, chloroplastic-like; K11153 retinol dehydrogenase 12 [EC:1.1.1.300]
GCG	Autumn	Scaffold2727:21888	TEA013438.1	abscisate beta-glucosyltransferase-like; K14595 abscisate beta-glucosyltransferase [EC:2.4.1.263]
GCG	Spring	Scaffold2727:21858	TEA013438.1	abscisate beta-glucosyltransferase-like; K14595 abscisate beta-glucosyltransferase [EC:2.4.1.263]
GCG	Spring	Scaffold2727:21888	TEA013438.1	abscisate beta-glucosyltransferase-like; K14595 abscisate beta-glucosyltransferase [EC:2.4.1.263]
GCG	Spring	Scaffold2727:21915	TEA013438.1	abscisate beta-glucosyltransferase-like; K14595 abscisate beta-glucosyltransferase [EC:2.4.1.263]
GCG	Summer	Scaffold2727:21888	TEA013438.1	abscisate beta-glucosyltransferase-like; K14595 abscisate beta-glucosyltransferase [EC:2.4.1.263]
GCG	Autumn	Scaffold598:1135715	TEA013916.1	RRP12-like protein; K14794 ribosomal RNA-processing protein 12
GCG	Autumn	Scaffold598:1135736	TEA013916.1	RRP12-like protein; K14794 ribosomal RNA-processing protein 12
GCG	Spring	Scaffold598:1135715	TEA013916.1	RRP12-like protein; K14794 ribosomal RNA-processing protein 12
GCG	Spring	Scaffold598:1135736	TEA013916.1	RRP12-like protein; K14794 ribosomal RNA-processing protein 12
GCG	Summer	Scaffold598:1135715	TEA013916.1	RRP12-like protein; K14794 ribosomal RNA-processing protein 12
GCG	Summer	Scaffold598:1135736	TEA013916.1	RRP12-like protein; K14794 ribosomal RNA-processing protein 12
GCG	Spring	Scaffold3718:80989	TEA014073.1	U-box domain-containing protein 44-like; K08332
GCG	Summer	Scaffold3718:80989	TEA014073.1	U-box domain-containing protein 44-like; K08332
GCG	Autumn	Scaffold1182:2137911	TEA014117.1	RING-H2 finger protein ATL54; K19041 E3 ubiquitin-protein ligase RNF38/44 [EC:2.3.2.27]
GCG	Spring	Scaffold1182:2137911	TEA014117.1	RING-H2 finger protein ATL54; K19041 E3 ubiquitin-protein ligase RNF38/44 [EC:2.3.2.27]
GCG	Summer	Scaffold1182:2137911	TEA014117.1	RING-H2 finger protein ATL54; K19041 E3 ubiquitin-protein ligase RNF38/44 [EC:2.3.2.27]
GCG	Spring	Scaffold3099:717019	TEA014193.1	transcription factor MYB44; K09422 myb proto-oncogene protein, plant
GCG	Spring	Scaffold3099:717070	TEA014193.1	transcription factor MYB44; K09422 myb proto-oncogene protein, plant
GCG	Spring	Scaffold3099:717113	TEA014193.1	transcription factor MYB44; K09422 myb proto-oncogene protein, plant
GCG	Summer	Scaffold3099:717019	TEA014193.1	transcription factor MYB44; K09422 myb proto-oncogene protein, plant
GCG	Summer	Scaffold3099:717070	TEA014193.1	transcription factor MYB44; K09422 myb proto-oncogene protein, plant
GCG	Summer	Scaffold3099:717113	TEA014193.1	transcription factor MYB44; K09422 myb proto-oncogene protein, plant
GCG	Spring	Scaffold6937:485645	TEA014268.1	hypothetical protein; K15405 midchain alkane hydroxylase
GCG	Spring	Scaffold6937:485731	TEA014268.1	hypothetical protein; K15405 midchain alkane hydroxylase
GCG	Summer	Scaffold6937:485645	TEA014268.1	hypothetical protein; K15405 midchain alkane hydroxylase
GCG	Summer	Scaffold6937:485731	TEA014268.1	hypothetical protein; K15405 midchain alkane hydroxylase
GCG	Autumn	Scaffold2819:746618	TEA015977.1	transcription factor GTE4-like; K11721 bromodomain-containing protein 3
GCG	Spring	Scaffold2819:746618	TEA015977.1	transcription factor GTE4-like; K11721 bromodomain-containing protein 3
GCG	Summer	Scaffold2819:746618	TEA015977.1	transcription factor GTE4-like; K11721 bromodomain-containing protein 3
GCG	Spring	Scaffold2981:310444	TEA016875.1	3-ketoacyl-CoA synthase 7-like; K15397 3-ketoacyl-CoA synthase [EC:2.3.1.199]
GCG	Spring	Scaffold2981:310469	TEA016875.1	3-ketoacyl-CoA synthase 7-like; K15397 3-ketoacyl-CoA synthase [EC:2.3.1.199]
GCG	Spring	Scaffold2981:310476	TEA016875.1	3-ketoacyl-CoA synthase 7-like; K15397 3-ketoacyl-CoA synthase [EC:2.3.1.199]
GCG	Spring	Scaffold2981:310480	TEA016875.1	3-ketoacyl-CoA synthase 7-like; K15397 3-ketoacyl-CoA synthase [EC:2.3.1.199]
GCG	Spring	Scaffold2981:310486	TEA016875.1	3-ketoacyl-CoA synthase 7-like; K15397 3-ketoacyl-CoA synthase [EC:2.3.1.199]
GCG	Spring	Scaffold2981:310525	TEA016875.1	3-ketoacyl-CoA synthase 7-like; K15397 3-ketoacyl-CoA synthase [EC:2.3.1.199]
GCG	Spring	Scaffold2981:310545	TEA016875.1	3-ketoacyl-CoA synthase 7-like; K15397 3-ketoacyl-CoA synthase [EC:2.3.1.199]
GCG	Summer	Scaffold2981:310494	TEA016875.1	3-ketoacyl-CoA synthase 7-like; K15397 3-ketoacyl-CoA synthase [EC:2.3.1.199]
GCG	Autumn	Scaffold12447:129844	TEA017153.1	WD repeat-containing protein RUP2-like; K10143 E3 ubiquitin-protein ligase RFWD2 [EC:2.3.2.27]
GCG	Summer	Scaffold12447:129844	TEA017153.1	WD repeat-containing protein RUP2-like; K10143 E3 ubiquitin-protein ligase RFWD2 [EC:2.3.2.27]
GCG	Spring	Scaffold875:1537619	TEA018776.1	aspartic proteinase nepenthesin-1; K02882 large subunit ribosomal protein L18Ae
GCG	Spring	Scaffold875:1537641	TEA018776.1	aspartic proteinase nepenthesin-1; K02882 large subunit ribosomal protein L18Ae
GCG	Summer	Scaffold875:1537619	TEA018776.1	aspartic proteinase nepenthesin-1; K02882 large subunit ribosomal protein L18Ae
GCG	Summer	Scaffold875:1537641	TEA018776.1	aspartic proteinase nepenthesin-1; K02882 large subunit ribosomal protein L18Ae
GCG	Autumn	Scaffold441:849397	TEA019246.1	hypothetical protein; K13415 protein brassinosteroid insensitive 1 [EC:2.7.10.1 2.7.11.1]
GCG	Autumn	Scaffold441:849436	TEA019246.1	hypothetical protein; K13415 protein brassinosteroid insensitive 1 [EC:2.7.10.1 2.7.11.1]
GCG	Spring	Scaffold441:849397	TEA019246.1	hypothetical protein; K13415 protein brassinosteroid insensitive 1 [EC:2.7.10.1 2.7.11.1]
GCG	Spring	Scaffold441:849436	TEA019246.1	hypothetical protein; K13415 protein brassinosteroid insensitive 1 [EC:2.7.10.1 2.7.11.1]
GCG	Summer	Scaffold441:849397	TEA019246.1	hypothetical protein; K13415 protein brassinosteroid insensitive 1 [EC:2.7.10.1 2.7.11.1]
GCG	Summer	Scaffold441:849436	TEA019246.1	hypothetical protein; K13415 protein brassinosteroid insensitive 1 [EC:2.7.10.1 2.7.11.1]
GCG	Autumn	Scaffold2153:2112570	TEA021363.1	E3 ubiquitin-protein ligase ATL41; K19038 E3 ubiquitin-protein ligase ATL41 [EC:2.3.2.27]
GCG	Spring	Scaffold2153:2112506	TEA021363.1	E3 ubiquitin-protein ligase ATL41; K19038 E3 ubiquitin-protein ligase ATL41 [EC:2.3.2.27]
GCG	Spring	Scaffold2153:2112516	TEA021363.1	E3 ubiquitin-protein ligase ATL41; K19038 E3 ubiquitin-protein ligase ATL41 [EC:2.3.2.27]
GCG	Spring	Scaffold2153:2112570	TEA021363.1	E3 ubiquitin-protein ligase ATL41; K19038 E3 ubiquitin-protein ligase ATL41 [EC:2.3.2.27]
GCG	Autumn	Scaffold1039:1761595	TEA021919.1	protein MOR1; K16803 cytoskeleton-associated protein 5
GCG	Spring	Scaffold1039:1761595	TEA021919.1	protein MOR1; K16803 cytoskeleton-associated protein 5
GCG	Summer	Scaffold1039:1761595	TEA021919.1	protein MOR1; K16803 cytoskeleton-associated protein 5
GCG	Autumn	Scaffold298:838829	TEA022223.1	rpl2, BRNAC_p087; ribosomal protein L2; K02886 large subunit ribosomal protein L2
GCG	Summer	Scaffold298:838818	TEA022223.1	rpl2, BRNAC_p087; ribosomal protein L2; K02886 large subunit ribosomal protein L2
GCG	Summer	Scaffold298:838829	TEA022223.1	rpl2, BRNAC_p087; ribosomal protein L2; K02886 large subunit ribosomal protein L2
GCG	Autumn	Scaffold3118:755905	TEA022725.1	UGT73P8; soyasapogenol B glucuronide galactosyltransferase-like; K18822 soyasapogenol B glucuronide galactosyltransferase [EC:2.4.1.272]
GCG	Summer	Scaffold3118:755905	TEA022725.1	UGT73P8; soyasapogenol B glucuronide galactosyltransferase-like; K18822 soyasapogenol B glucuronide galactosyltransferase [EC:2.4.1.272]
GCG	Spring	Scaffold497:1861811	TEA023619.1	anthocyanidin 5,3-O-glucosyltransferase; K08237 hydroquinone glucosyltransferase [EC:2.4.1.218]
GCG	Summer	Scaffold497:1861819	TEA023619.1	anthocyanidin 5,3-O-glucosyltransferase; K08237 hydroquinone glucosyltransferase [EC:2.4.1.218]
GCG	Spring	Scaffold1243:291392	TEA023650.1	adenylate isopentenyltransferase-like; K10760 adenylate dimethylallyltransferase (cytokinin synthase) [EC:2.5.1.27 2.5.1.112]
GCG	Spring	Scaffold1243:291416	TEA023650.1	adenylate isopentenyltransferase-like; K10760 adenylate dimethylallyltransferase (cytokinin synthase) [EC:2.5.1.27 2.5.1.112]
GCG	Spring	Scaffold1243:291425	TEA023650.1	adenylate isopentenyltransferase-like; K10760 adenylate dimethylallyltransferase (cytokinin synthase) [EC:2.5.1.27 2.5.1.112]
GCG	Spring	Scaffold1243:291442	TEA023650.1	adenylate isopentenyltransferase-like; K10760 adenylate dimethylallyltransferase (cytokinin synthase) [EC:2.5.1.27 2.5.1.112]
GCG	Spring	Scaffold1243:291495	TEA023650.1	adenylate isopentenyltransferase-like; K10760 adenylate dimethylallyltransferase (cytokinin synthase) [EC:2.5.1.27 2.5.1.112]
GCG	Summer	Scaffold1243:291392	TEA023650.1	adenylate isopentenyltransferase-like; K10760 adenylate dimethylallyltransferase (cytokinin synthase) [EC:2.5.1.27 2.5.1.112]
GCG	Summer	Scaffold1243:291416	TEA023650.1	adenylate isopentenyltransferase-like; K10760 adenylate dimethylallyltransferase (cytokinin synthase) [EC:2.5.1.27 2.5.1.112]
GCG	Summer	Scaffold1243:291425	TEA023650.1	adenylate isopentenyltransferase-like; K10760 adenylate dimethylallyltransferase (cytokinin synthase) [EC:2.5.1.27 2.5.1.112]
GCG	Summer	Scaffold1243:291442	TEA023650.1	adenylate isopentenyltransferase-like; K10760 adenylate dimethylallyltransferase (cytokinin synthase) [EC:2.5.1.27 2.5.1.112]
GCG	Summer	Scaffold1243:291495	TEA023650.1	adenylate isopentenyltransferase-like; K10760 adenylate dimethylallyltransferase (cytokinin synthase) [EC:2.5.1.27 2.5.1.112]
GCG	Autumn	Scaffold349:3413816	TEA023819.1	hypothetical protein; K11426 SET and MYND domain-containing protein
GCG	Spring	Scaffold349:3413778	TEA023819.1	hypothetical protein; K11426 SET and MYND domain-containing protein
GCG	Spring	Scaffold349:3413785	TEA023819.1	hypothetical protein; K11426 SET and MYND domain-containing protein
GCG	Spring	Scaffold349:3413816	TEA023819.1	hypothetical protein; K11426 SET and MYND domain-containing protein
GCG	Spring	Scaffold349:3413832	TEA023819.1	hypothetical protein; K11426 SET and MYND domain-containing protein
GCG	Summer	Scaffold349:3413778	TEA023819.1	hypothetical protein; K11426 SET and MYND domain-containing protein
GCG	Summer	Scaffold349:3413785	TEA023819.1	hypothetical protein; K11426 SET and MYND domain-containing protein
GCG	Summer	Scaffold349:3413816	TEA023819.1	hypothetical protein; K11426 SET and MYND domain-containing protein
GCG	Summer	Scaffold349:3413832	TEA023819.1	hypothetical protein; K11426 SET and MYND domain-containing protein
GCG	Autumn	Scaffold349:3413816	TEA023823.1	Jojoba acyl CoA reductase-related male sterility protein; K13356 alcohol-forming fatty acyl-CoA reductase [EC:1.2.1.84]
GCG	Spring	Scaffold349:3413778	TEA023823.1	Jojoba acyl CoA reductase-related male sterility protein; K13356 alcohol-forming fatty acyl-CoA reductase [EC:1.2.1.84]
GCG	Spring	Scaffold349:3413785	TEA023823.1	Jojoba acyl CoA reductase-related male sterility protein; K13356 alcohol-forming fatty acyl-CoA reductase [EC:1.2.1.84]
GCG	Spring	Scaffold349:3413816	TEA023823.1	Jojoba acyl CoA reductase-related male sterility protein; K13356 alcohol-forming fatty acyl-CoA reductase [EC:1.2.1.84]
GCG	Spring	Scaffold349:3413832	TEA023823.1	Jojoba acyl CoA reductase-related male sterility protein; K13356 alcohol-forming fatty acyl-CoA reductase [EC:1.2.1.84]
GCG	Summer	Scaffold349:3413778	TEA023823.1	Jojoba acyl CoA reductase-related male sterility protein; K13356 alcohol-forming fatty acyl-CoA reductase [EC:1.2.1.84]
GCG	Summer	Scaffold349:3413785	TEA023823.1	Jojoba acyl CoA reductase-related male sterility protein; K13356 alcohol-forming fatty acyl-CoA reductase [EC:1.2.1.84]
GCG	Summer	Scaffold349:3413816	TEA023823.1	Jojoba acyl CoA reductase-related male sterility protein; K13356 alcohol-forming fatty acyl-CoA reductase [EC:1.2.1.84]
GCG	Summer	Scaffold349:3413832	TEA023823.1	Jojoba acyl CoA reductase-related male sterility protein; K13356 alcohol-forming fatty acyl-CoA reductase [EC:1.2.1.84]
GCG	Autumn	Scaffold1151:575024	TEA025274.1	hypothetical protein; K01870 isoleucyl-tRNA synthetase [EC:6.1.1.5]
GCG	Autumn	Scaffold1151:575036	TEA025274.1	hypothetical protein; K01870 isoleucyl-tRNA synthetase [EC:6.1.1.5]
GCG	Summer	Scaffold1151:575024	TEA025274.1	hypothetical protein; K01870 isoleucyl-tRNA synthetase [EC:6.1.1.5]
GCG	Summer	Scaffold1151:575036	TEA025274.1	hypothetical protein; K01870 isoleucyl-tRNA synthetase [EC:6.1.1.5]
GCG	Spring	Scaffold4239:309117	TEA025420.1	LRR receptor-like serine/threonine-protein kinase FLS2; K13420 LRR receptor-like serine/threonine-protein kinase FLS2 [EC:2.7.11.1]
GCG	Summer	Scaffold4239:309117	TEA025420.1	LRR receptor-like serine/threonine-protein kinase FLS2; K13420 LRR receptor-like serine/threonine-protein kinase FLS2 [EC:2.7.11.1]
GCG	Spring	Scaffold2547:29293	TEA025661.1	early nodulin-like protein 2; K03006 DNA-directed RNA polymerase II subunit RPB1 [EC:2.7.7.6]
GCG	Spring	Scaffold2547:29332	TEA025661.1	early nodulin-like protein 2; K03006 DNA-directed RNA polymerase II subunit RPB1 [EC:2.7.7.6]
GCG	Spring	Scaffold2547:29476	TEA025661.1	early nodulin-like protein 2; K03006 DNA-directed RNA polymerase II subunit RPB1 [EC:2.7.7.6]
GCG	Summer	Scaffold2547:29476	TEA025661.1	early nodulin-like protein 2; K03006 DNA-directed RNA polymerase II subunit RPB1 [EC:2.7.7.6]
GCG	Autumn	Scaffold1690:1767192	TEA025710.1	nad5, A6772_mgp22; NADH dehydrogenase subunit 5; K03883 NADH-ubiquinone oxidoreductase chain 5 [EC:1.6.5.3]
GCG	Autumn	Scaffold1690:1767199	TEA025710.1	nad5, A6772_mgp22; NADH dehydrogenase subunit 5; K03883 NADH-ubiquinone oxidoreductase chain 5 [EC:1.6.5.3]
GCG	Autumn	Scaffold1690:1767200	TEA025710.1	nad5, A6772_mgp22; NADH dehydrogenase subunit 5; K03883 NADH-ubiquinone oxidoreductase chain 5 [EC:1.6.5.3]
GCG	Autumn	Scaffold1690:1769020	TEA025710.1	nad5, A6772_mgp22; NADH dehydrogenase subunit 5; K03883 NADH-ubiquinone oxidoreductase chain 5 [EC:1.6.5.3]
GCG	Summer	Scaffold1690:1767192	TEA025710.1	nad5, A6772_mgp22; NADH dehydrogenase subunit 5; K03883 NADH-ubiquinone oxidoreductase chain 5 [EC:1.6.5.3]
GCG	Summer	Scaffold1690:1767199	TEA025710.1	nad5, A6772_mgp22; NADH dehydrogenase subunit 5; K03883 NADH-ubiquinone oxidoreductase chain 5 [EC:1.6.5.3]
GCG	Summer	Scaffold1690:1767200	TEA025710.1	nad5, A6772_mgp22; NADH dehydrogenase subunit 5; K03883 NADH-ubiquinone oxidoreductase chain 5 [EC:1.6.5.3]
GCG	Summer	Scaffold1690:1767488	TEA025710.1	nad5, A6772_mgp22; NADH dehydrogenase subunit 5; K03883 NADH-ubiquinone oxidoreductase chain 5 [EC:1.6.5.3]
GCG	Summer	Scaffold1690:1769020	TEA025710.1	nad5, A6772_mgp22; NADH dehydrogenase subunit 5; K03883 NADH-ubiquinone oxidoreductase chain 5 [EC:1.6.5.3]
GCG	Autumn	Scaffold2881:570515	TEA025771.1	N6-adenosine-methyltransferase MT-A70-like; K05925 mRNA (2'-O-methyladenosine-N6-)-methyltransferase [EC:2.1.1.62]
GCG	Summer	Scaffold2881:570515	TEA025771.1	N6-adenosine-methyltransferase MT-A70-like; K05925 mRNA (2'-O-methyladenosine-N6-)-methyltransferase [EC:2.1.1.62]
GCG	Autumn	Scaffold862:484933	TEA026209.1	probable xyloglucan endotransglucosylase/hydrolase protein 28; K08235 xyloglucan:xyloglucosyl transferase [EC:2.4.1.207]
GCG	Summer	Scaffold862:484933	TEA026209.1	probable xyloglucan endotransglucosylase/hydrolase protein 28; K08235 xyloglucan:xyloglucosyl transferase [EC:2.4.1.207]
GCG	Autumn	Scaffold765:1187900	TEA027207.1	ATP sulfurylase 1, chloroplastic-like; K13811 3'-phosphoadenosine 5'-phosphosulfate synthase [EC:2.7.7.4 2.7.1.25]
GCG	Spring	Scaffold765:1187900	TEA027207.1	ATP sulfurylase 1, chloroplastic-like; K13811 3'-phosphoadenosine 5'-phosphosulfate synthase [EC:2.7.7.4 2.7.1.25]
GCG	Summer	Scaffold765:1187900	TEA027207.1	ATP sulfurylase 1, chloroplastic-like; K13811 3'-phosphoadenosine 5'-phosphosulfate synthase [EC:2.7.7.4 2.7.1.25]
GCG	Autumn	Scaffold688:692296	TEA027328.1	probable serine/threonine-protein kinase WNK10; K08867 WNK lysine deficient protein kinase [EC:2.7.11.1]
GCG	Summer	Scaffold688:691523	TEA027328.1	probable serine/threonine-protein kinase WNK10; K08867 WNK lysine deficient protein kinase [EC:2.7.11.1]
GCG	Summer	Scaffold688:692296	TEA027328.1	probable serine/threonine-protein kinase WNK10; K08867 WNK lysine deficient protein kinase [EC:2.7.11.1]
GCG	Autumn	Scaffold1451:851204	TEA029164.1	hypothetical protein; K03036 26S proteasome regulatory subunit N6
GCG	Autumn	Scaffold1451:851290	TEA029164.1	hypothetical protein; K03036 26S proteasome regulatory subunit N6
GCG	Spring	Scaffold1451:851204	TEA029164.1	hypothetical protein; K03036 26S proteasome regulatory subunit N6
GCG	Spring	Scaffold1451:851290	TEA029164.1	hypothetical protein; K03036 26S proteasome regulatory subunit N6
GCG	Summer	Scaffold1451:851204	TEA029164.1	hypothetical protein; K03036 26S proteasome regulatory subunit N6
GCG	Summer	Scaffold1451:851290	TEA029164.1	hypothetical protein; K03036 26S proteasome regulatory subunit N6
GCG	Spring	Scaffold7617:481115	TEA029183.1	myosin heavy chain kinase B-like; K14963 COMPASS component SWD3
GCG	Spring	Scaffold7617:481128	TEA029183.1	myosin heavy chain kinase B-like; K14963 COMPASS component SWD3
GCG	Summer	Scaffold7617:481115	TEA029183.1	myosin heavy chain kinase B-like; K14963 COMPASS component SWD3
GCG	Summer	Scaffold7617:481128	TEA029183.1	myosin heavy chain kinase B-like; K14963 COMPASS component SWD3
GCG	Autumn	Scaffold47:1617518	TEA029253.1	E3 ubiquitin-protein ligase SINAT5-like; K04506 E3 ubiquitin-protein ligase SIAH1 [EC:2.3.2.27]
GCG	Summer	Scaffold47:1617518	TEA029253.1	E3 ubiquitin-protein ligase SINAT5-like; K04506 E3 ubiquitin-protein ligase SIAH1 [EC:2.3.2.27]
GCG	Autumn	Scaffold1074:1169536	TEA029302.1	E3 ubiquitin-protein ligase Os04g0590900; K19041 E3 ubiquitin-protein ligase RNF38/44 [EC:2.3.2.27]
GCG	Summer	Scaffold1074:1169536	TEA029302.1	E3 ubiquitin-protein ligase Os04g0590900; K19041 E3 ubiquitin-protein ligase RNF38/44 [EC:2.3.2.27]
GCG	Autumn	Scaffold251:1556080	TEA029948.1	SORBIDRAFT_01g001220, Sb01g001220; hypothetical protein; K13030 cyanohydrin beta-glucosyltransferase [EC:2.4.1.85]
GCG	Spring	Scaffold251:1556080	TEA029948.1	SORBIDRAFT_01g001220, Sb01g001220; hypothetical protein; K13030 cyanohydrin beta-glucosyltransferase [EC:2.4.1.85]
GCG	Summer	Scaffold251:1556080	TEA029948.1	SORBIDRAFT_01g001220, Sb01g001220; hypothetical protein; K13030 cyanohydrin beta-glucosyltransferase [EC:2.4.1.85]
GCG	Summer	Scaffold251:1556121	TEA029948.1	SORBIDRAFT_01g001220, Sb01g001220; hypothetical protein; K13030 cyanohydrin beta-glucosyltransferase [EC:2.4.1.85]
GCG	Autumn	Scaffold513:305295	TEA031346.1	abscisic acid receptor PYL8; K14496 abscisic acid receptor PYR/PYL family
GCG	Summer	Scaffold513:305233	TEA031346.1	abscisic acid receptor PYL8; K14496 abscisic acid receptor PYR/PYL family
GCG	Summer	Scaffold513:305295	TEA031346.1	abscisic acid receptor PYL8; K14496 abscisic acid receptor PYR/PYL family
GCG	Spring	Scaffold1066:187619	TEA031393.1	DNAJ protein JJJ1 homolog; K09506 DnaJ homolog subfamily A member 5
GCG	Spring	Scaffold1066:187686	TEA031393.1	DNAJ protein JJJ1 homolog; K09506 DnaJ homolog subfamily A member 5
GCG	Spring	Scaffold1066:187819	TEA031393.1	DNAJ protein JJJ1 homolog; K09506 DnaJ homolog subfamily A member 5
GCG	Summer	Scaffold1066:187819	TEA031393.1	DNAJ protein JJJ1 homolog; K09506 DnaJ homolog subfamily A member 5
GCG	Autumn	Scaffold154:3131517	TEA032006.1	LRR receptor-like serine/threonine-protein kinase FLS2; K13420 LRR receptor-like serine/threonine-protein kinase FLS2 [EC:2.7.11.1]
GCG	Spring	Scaffold154:3131517	TEA032006.1	LRR receptor-like serine/threonine-protein kinase FLS2; K13420 LRR receptor-like serine/threonine-protein kinase FLS2 [EC:2.7.11.1]
GCG	Autumn	Scaffold154:437788	TEA032031.1	Epsin N-terminal domain-containing protein / clathrin assembly protein-related; K20043 clathrin coat assembly protein AP180
GCG	Spring	Scaffold154:437788	TEA032031.1	Epsin N-terminal domain-containing protein / clathrin assembly protein-related; K20043 clathrin coat assembly protein AP180
GCG	Spring	Scaffold154:437884	TEA032031.1	Epsin N-terminal domain-containing protein / clathrin assembly protein-related; K20043 clathrin coat assembly protein AP180
GCG	Spring	Scaffold154:437892	TEA032031.1	Epsin N-terminal domain-containing protein / clathrin assembly protein-related; K20043 clathrin coat assembly protein AP180
GCG	Spring	Scaffold154:437948	TEA032031.1	Epsin N-terminal domain-containing protein / clathrin assembly protein-related; K20043 clathrin coat assembly protein AP180
GCG	Summer	Scaffold154:437788	TEA032031.1	Epsin N-terminal domain-containing protein / clathrin assembly protein-related; K20043 clathrin coat assembly protein AP180
GCG	Summer	Scaffold154:437884	TEA032031.1	Epsin N-terminal domain-containing protein / clathrin assembly protein-related; K20043 clathrin coat assembly protein AP180
GCG	Summer	Scaffold154:437892	TEA032031.1	Epsin N-terminal domain-containing protein / clathrin assembly protein-related; K20043 clathrin coat assembly protein AP180
GCG	Summer	Scaffold154:437948	TEA032031.1	Epsin N-terminal domain-containing protein / clathrin assembly protein-related; K20043 clathrin coat assembly protein AP180
GCG	Autumn	Scaffold1568:43580	TEA032380.1	uncharacterized LOC101264737; K18999 RNA polymerase II C-terminal domain phosphatase-like 3/4 [EC:3.1.3.16]
GCG	Autumn	Scaffold1568:43615	TEA032380.1	uncharacterized LOC101264737; K18999 RNA polymerase II C-terminal domain phosphatase-like 3/4 [EC:3.1.3.16]
GCG	Spring	Scaffold1568:43615	TEA032380.1	uncharacterized LOC101264737; K18999 RNA polymerase II C-terminal domain phosphatase-like 3/4 [EC:3.1.3.16]
GCG	Summer	Scaffold1568:43580	TEA032380.1	uncharacterized LOC101264737; K18999 RNA polymerase II C-terminal domain phosphatase-like 3/4 [EC:3.1.3.16]
GCG	Summer	Scaffold1568:43615	TEA032380.1	uncharacterized LOC101264737; K18999 RNA polymerase II C-terminal domain phosphatase-like 3/4 [EC:3.1.3.16]
GCG	Autumn	Scaffold144:479078	TEA032579.1	uncharacterized LOC100263178; K17985 activating molecule in BECN1-regulated autophagy protein 1
GCG	Summer	Scaffold144:479078	TEA032579.1	uncharacterized LOC100263178; K17985 activating molecule in BECN1-regulated autophagy protein 1
GCG	Spring	Scaffold2938:1192176	TEA032956.1	Presenilin-like protein; K04505 presenilin 1 [EC:3.4.23.-]
GCG	Summer	Scaffold2938:1192176	TEA032956.1	Presenilin-like protein; K04505 presenilin 1 [EC:3.4.23.-]
GCG	Spring	Scaffold913:464372	TEA032991.1	ADC; arginine decarboxylase; K01583 arginine decarboxylase [EC:4.1.1.19]
GCG	Summer	Scaffold913:464372	TEA032991.1	ADC; arginine decarboxylase; K01583 arginine decarboxylase [EC:4.1.1.19]
GCG	Spring	Scaffold3440:128742	TEA033009.1	uncharacterized LOC103722329; K16573 gamma-tubulin complex component 6
GCG	Summer	Scaffold3440:128742	TEA033009.1	uncharacterized LOC103722329; K16573 gamma-tubulin complex component 6
GCG	Spring	Scaffold2524:728903	TEA033079.1	G-type lectin S-receptor-like serine/threonine-protein kinase At2g19130; K04733 interleukin-1 receptor-associated kinase 4 [EC:2.7.11.1]
GCG	Spring	Scaffold2524:728947	TEA033079.1	G-type lectin S-receptor-like serine/threonine-protein kinase At2g19130; K04733 interleukin-1 receptor-associated kinase 4 [EC:2.7.11.1]
GCG	Spring	Scaffold2524:729027	TEA033079.1	G-type lectin S-receptor-like serine/threonine-protein kinase At2g19130; K04733 interleukin-1 receptor-associated kinase 4 [EC:2.7.11.1]
GCG	Autumn	Scaffold1526:477923	TEA033674.1	hypothetical protein; K04730 interleukin-1 receptor-associated kinase 1 [EC:2.7.11.1]
GCG	Spring	Scaffold1526:477923	TEA033674.1	hypothetical protein; K04730 interleukin-1 receptor-associated kinase 1 [EC:2.7.11.1]
GCG	Summer	Scaffold1526:477923	TEA033674.1	hypothetical protein; K04730 interleukin-1 receptor-associated kinase 1 [EC:2.7.11.1]
