# Supplementary material for: Genome-wide association analysis identified molecular markers associated with important tea flavor-related metabolites
Source: Hortic Res. 2021 Mar 1;8:42. doi: 10.1038/s41438-021-00477-3 (PMC7917101; doi:10.1038/s41438-021-00477-3)
Supplement: Supplementary file 7 — Table S7 [file 41438_2021_477_MOESM7_ESM.xlsx]

## Sheet: Table S7
Table S7 Metabolic pathways identified by genes associated with the tea flavor-related metabolites via KEGG analysis
Metabolites	KEGG Pathway	Number of genes
TN	Selenocompound metabolism	1
	Arginine biosynthesis	1
	Tryptophan metabolism	1
	Inositol phosphate metabolism	1
	Zeatin biosynthesis	1
	Flavonoid biosynthesis	1
	Aminoacyl-tRNA biosynthesis	1
	Endocytosis	1
C	Metabolic pathways	19
	Biosynthesis of secondary metabolites	10
	Biosynthesis of antibiotics	4
	Pyrimidine metabolism	3
	Phenylalanine, tyrosine and tryptophan biosynthesis	3
	Other types of O-glycan biosynthesis	3
	Biosynthesis of amino acids	3
	Ubiquinone and other terpenoid-quinone biosynthesis	2
	Alanine, aspartate and glutamate metabolism	2
	Cysteine and methionine metabolism	2
	Arginine and proline metabolism	2
	Glycerolipid metabolism	2
	Microbial metabolism in diverse environments	2
	MAPK signaling pathway - plant	2
	Protein processing in endoplasmic reticulum	2
	transcription factor MYB	2
	Ascorbate and aldarate metabolism	1
	Fatty acid biosynthesis	1
	Fatty acid elongation	1
	Cutin, suberine and wax biosynthesis	1
	Arginine biosynthesis	1
	Purine metabolism	1
	Aflatoxin biosynthesis	1
	Glycine, serine and threonine metabolism	1
	Valine, leucine and isoleucine degradation	1
	Tyrosine metabolism	1
	Phenylalanine metabolism	1
	Starch and sucrose metabolism	1
	N-Glycan biosynthesis	1
	Amino sugar and nucleotide sugar metabolism	1
	Inositol phosphate metabolism	1
	Pyruvate metabolism	1
	Propanoate metabolism	1
	Carbon fixation in photosynthetic organisms	1
	Carotenoid biosynthesis	1
	Zeatin biosynthesis	1
	Flavonoid biosynthesis	1
	Isoquinoline alkaloid biosynthesis	1
	Tropane, piperidine and pyridine alkaloid biosynthesis	1
	Aminoacyl-tRNA biosynthesis	1
	Carbon metabolism	1
	2-Oxocarboxylic acid metabolism	1
	Fatty acid metabolism	1
	RNA polymerase	1
	Base excision repair	1
	Calcium signaling pathway	1
	Phosphatidylinositol signaling system	1
	Plant hormone signal transduction	1
	Peroxisome	1
	Plant-pathogen interaction	1
	Galactose metabolism	1
	ethylene-responsive transcription factor 2	1
	transcription factor GTE	1
CAF	Metabolic pathways	2
	Biosynthesis of secondary metabolites	2
	Ubiquinone and other terpenoid-quinone biosynthesis	1
	Carotenoid biosynthesis	1
	Zeatin biosynthesis	1
	MAPK signaling pathway - plant	1
	Plant hormone signal transduction	1
	Protein processing in endoplasmic reticulum	1
	Peroxisome	1
	Plant-pathogen interaction	1
	Cutin, suberine and wax biosynthesis	1
	transcription factor MYB	1
	transcription factor GTE	1
CG	Steroid biosynthesis	1
	Cutin, suberine and wax biosynthesis	1
	Sesquiterpenoid and triterpenoid biosynthesis	1
	Metabolic pathways	1
	Biosynthesis of secondary metabolites	1
	Biosynthesis of antibiotics	1
	Plant hormone signal transduction	1
	Endocytosis	1
	transcription factor ANT	1
EC	alpha-Linolenic acid metabolism	1
	Biosynthesis of secondary metabolites	1
	Endocytosis	1
	Pentose and glucuronate interconversions	1
	Linoleic acid metabolism	1
ECG	Biosynthesis of secondary metabolites	4
	Biosynthesis of antibiotics	2
	Glycolysis / Gluconeogenesis	1
	Pentose phosphate pathway	1
	Pentose and glucuronate interconversions	1
	Fructose and mannose metabolism	1
	Fatty acid elongation	1
	Ubiquinone and other terpenoid-quinone biosynthesis	1
	Cysteine and methionine metabolism	1
	Tyrosine metabolism	1
	Phenylalanine metabolism	1
	Tryptophan metabolism	1
	Phenylalanine, tyrosine and tryptophan biosynthesis	1
	Novobiocin biosynthesis	1
	Inositol phosphate metabolism	1
	Linoleic acid metabolism	1
	alpha-Linolenic acid metabolism	1
	Brassinosteroid biosynthesis	1
	Isoquinoline alkaloid biosynthesis	1
	Tropane, piperidine and pyridine alkaloid biosynthesis	1
	Aminoacyl-tRNA biosynthesis	1
	Microbial metabolism in diverse environments	1
	Biosynthesis of amino acids	1
	Calcium signaling pathway	1
	Endocytosis	1
	transcription factor ANT	1
	transcription factor MYB	1
	transcription factor MYC	1
GC	Ubiquitin mediated proteolysis	1
GCG	Biosynthesis of secondary metabolites	5
	MAPK signaling pathway - plant	2
	Aminoacyl-tRNA biosynthesis	2
	Ubiquitin mediated proteolysis	2
	Purine metabolism	2
	Zeatin biosynthesis	2
	Plant-pathogen interaction	2
	Microbial metabolism in diverse environments	1
	Monobactam biosynthesis	1
	Peroxisome	1
	Flavonoid biosynthesis	1
	Cutin, suberine and wax biosynthesis	1
	Arginine and proline metabolism	1
	Biosynthesis of antibiotics	1
	Carotenoid biosynthesis	1
	Sulfur metabolism	1
	Pyrimidine metabolism	1
	Cyanoamino acid metabolism	1
	Tryptophan metabolism	1
	Retinol metabolism	1
	Selenocompound metabolism	1
	Fatty acid elongation	1
	Plant hormone signal transduction	1
	Circadian rhythm - plant	1
	transcription factor MYB	1
	transcription factor GTE4	1
