# Supplementary material for: Genome-wide association analysis identified molecular markers associated with important tea flavor-related metabolites
Source: Hortic Res. 2021 Mar 1;8:42. doi: 10.1038/s41438-021-00477-3 (PMC7917101; doi:10.1038/s41438-021-00477-3)
Supplement: Supplementary file 8 — Table S8 [file 41438_2021_477_MOESM8_ESM.xlsx]

## Sheet: Table S8
Table S8 Metabolic pathways related to metabolites analyzed based on gene ontology
	BinName	Id
TN	Amino acid metabolism.synthesis.glutamate family.arginine.acetylornithine aminotransferase	At1g80600
	Tetrapyrrole synthesis.glu-tRNA synthetase	At3g25660
	Secondary metabolism.flavonoids.flavonols	At5g08640
CAF	Cell wall.cellulose synthesis.cellulose synthase	At2g21770
	PS.photorespiration.hydroxypyruvate reductase	At1g79870
	Secondary metabolism.isoprenoids.tocopherol biosynthesis.tocopherol methyltransferase	At1g64970
C	Cell wall.cellulose synthesis.cellulose synthase	At2g21770
	Lipid metabolism.FA synthesis and FA elongation.beta ketoacyl CoA synthase	At1g01120
	Lipid metabolism.FA synthesis and FA elongation.Acetyl CoA Carboxylation	At1g36160
	Cell wall.precursor synthesis.RHM	At1g53500
	Amino acid metabolism.synthesis.central amino acid metabolism.aspartate.aspartate aminotransferase	At2g30970
	Tetrapyrrole synthesis.glu-tRNA synthetase	At3g25660
	Amino acid metabolism.synthesis.central amino acid metabolism.alanine.alanine-glyoxylate aminotransferase	At2g38400
	Secondary metabolism.isoprenoids.tocopherol biosynthesis.tocopherol methyltransferase	At1g64970
	Secondary metabolism.flavonoids.flavonols	At5g08640
	Amino acid metabolism.synthesis.aromatic aa.chorismate.3-deoxy-D-arabino-heptulosonate 7-phosphate synthase	At1g22410
	Amino acid metabolism.synthesis.aromatic aa.chorismate.5-enolpyruvylshikimate-3-phosphate synthase	At1g48860
	Nucleotide metabolism.salvage.phosphoribosyltransferases.upp	At1g55810
	Nucleotide metabolism.salvage.nucleoside kinases.thymidine kinase	At3g07800
	Nucleotide metabolism.deoxynucleotide metabolism.cytosine deaminase	At5g24670
CG	Lipid metabolism.''exotics'' (steroids, squalene etc).squalene synthase	At4g34640
EC	Cell wall.degradation.pectate lyases and polygalacturonases	At3g15720
ECG	Cell wall.degradation.pectate lyases and polygalacturonases	At3g15720
	Lipid metabolism.FA synthesis and FA elongation.beta ketoacyl CoA synthase	At1g01120
	Glycolysis.plastid branch.pyrophosphate-fructose-6-P phosphotransferase	At1g12000
	Tetrapyrrole synthesis.glu-tRNA synthetase	At3g25660
GCG	Cell wall.modification	At1g10550
	Cell wall.cellulose synthesis.cellulose synthase	At2g21770
	Lipid metabolism.FA synthesis and FA elongation.beta ketoacyl CoA synthase	At1g01120
	Tetrapyrrole synthesis.glu-tRNA synthetase	At3g25660
	Secondary metabolism.flavonoids.dihydroflavonols	At1g01390
	Secondary metabolism.flavonoids.flavonols	At5g08640
	S-assimilation.APS	At1g19920
EGCG	Cell wall.cellulose synthesis.cellulose synthase	At2g21770
