# Supplementary material for: Genome-wide association analysis identified molecular markers associated with important tea flavor-related metabolites
Source: Hortic Res. 2021 Mar 1;8:42. doi: 10.1038/s41438-021-00477-3 (PMC7917101; doi:10.1038/s41438-021-00477-3)
Supplement: Supplementary file 9 — Table S9 [file 41438_2021_477_MOESM9_ESM.xls]

## Sheet: Table S9
Table S9 Contents of 10 flavor-metabolites in 98 germplasms in Population 2
Sample Name	Species Name	Origin	Gallocatechin (%)					Epigallocatechin (%)					Catechin (%)					Caffeine (%)					Epicatechin (%)					Epigallocatechin-3-gallate (%)					Gallocatechin gallate (%)					Epicatechin-3-gallate (%)					Catechin gallate (%)					Theaine (%)
			Replicate1	Replicate2	Replicate3	Mean	SD	Replicate1	Replicate2	Replicate3	Mean	SD	Replicate1	Replicate2	Replicate3	Mean	SD	Replicate1	Replicate2	Replicate3	Mean	SD	Replicate1	Replicate2	Replicate3	Mean	SD	Replicate1	Replicate2	Replicate3	Mean	SD	Replicate1	Replicate2	Replicate3	Mean	SD	Replicate1	Replicate2	Replicate3	Mean	SD	Replicate1	Replicate2	Replicate3	Mean	SD	Replicate1	Replicate2
Zaomeigui	Camellia sinensis (L.) O. Kuntze	Fuan City, Fujian Provice	2.27	2.34	2.2	2.27	0.07	1.9	1.9	1.72	1.84	0.103923	1.04	0.98	0.97	0.996667	0.0378594	2.15	2.44	2.48	2.35667	0.180093	0.14	0.14	0.14	0.14	0	8.43	7.87	8.1	8.13333	0.281484	5.2	4.91	4.72	4.94333	0.24173	3.32	3.57	3.59	3.49333	0.150444	3.61	3.55	3.77	3.64333	0.113725	0.91	0.93
Youxuan NO.20	Camellia sinensis (L.) O. Kuntze	Yingde City, Guangdong Provice	1.8	1.72	1.89	1.80333	0.085049	2.26	2.16	2.38	2.26667	0.110151	0.96	0.97	1	0.976667	0.0208167	2.94	2.93	2.8	2.89	0.0781025	0.19	0.19	0.21	0.196667	0.011547	9.14	9.41	10.08	9.54333	0.483977	4.45	4.2	4.42	4.35667	0.136504	5.07	5.02	4.81	4.96667	0.137961	3.4	3.85	3.79	3.68	0.244336	0.82	0.84
Jianpoxuan NO.13	Camellia sinensis (L.) O. Kuntze	Gaoqiao City, Hunan Provice	2.68	2.71	2.47	2.62	0.130767	2.86	2.89	2.63	2.79333	0.142244	0.98	1.02	0.97	0.99	0.0264575	2.57	2.63	2.68	2.62667	0.0550757	0.19	0.17	0.18	0.18	0.01	8.87	8.09	8.09	8.35	0.450333	5.14	4.89	4.77	4.93333	0.188768	3.24	3.48	3.28	3.33333	0.128582	3.57	3.74	3.52	3.61	0.115326	1.23	1.04
Baimao NO.3	Camellia sinensis var. pubilimba Chang	Yingde City, Guangdong Provice	2.53	2.46	2.59	2.52667	0.0650641	2.62	2.54	2.67	2.61	0.0655744	1.09	1.07	1.09	1.08333	0.011547	3.56	3.41	3.16	3.37667	0.202073	0.19	0.19	0.18	0.186667	0.0057735	10.12	9.68	10.1	9.96667	0.248462	5.05	5.63	5.63	5.43667	0.334863	3.96	4.39	4.53	4.29333	0.297041	4.08	3.76	3.78	3.87333	0.179258	0.83	1.03
Jiulongpao	Camellia sinensis (L.) O. Kuntze	Wuyishan City, Fujian Provice	1.99	2.2	2.17	2.12	0.113578	2.09	2.16	2.2	2.15	0.0556776	0.9	0.93	0.91	0.913333	0.0152753	2.81	2.71	2.94	2.82	0.115326	0.15	0.17	0.18	0.166667	0.0152753	10.49	11.01	10.32	10.6067	0.35949	5.49	5.01	5.04	5.18	0.268887	3.39	3.68	3.71	3.59333	0.17673	3.5	3.56	3.3	3.45333	0.136137	0.85	0.66
Guangningxiaoyeqingxin NO.1	Camellia sinensis (L.) O. Kuntze	Zhaoqing City, Guangdong Province	3.13	3.25	3.39	3.25667	0.130128	1.87	1.94	2.02	1.94333	0.0750555	1.2	1.14	1.2	1.18	0.034641	2.33	2.32	2.07	2.24	0.147309	0.16	0.19	0.18	0.176667	0.0152753	9.46	10.31	10.17	9.98	0.455741	5.02	4.52	4.83	4.79	0.252389	4.31	4.29	4.01	4.20333	0.16773	3.71	3.52	3.74	3.65667	0.119304	1.34	1.29
Hongye NO.19	Camellia sinensis var. assamica (Masters) Kitamura	Yingde City, Guangdong Provice	1.77	1.96	1.9	1.87667	0.0971253	2.21	2.44	2.36	2.33667	0.116762	1.08	1.14	1.15	1.12333	0.0378594	2.25	2.39	2.42	2.35333	0.0907377	0.26	0.29	0.29	0.28	0.0173205	5.92	5.9	6.69	6.17	0.450444	3.99	3.97	3.76	3.90667	0.12741	4.67	5.1	4.63	4.8	0.260576	4.09	3.72	3.68	3.83	0.226053	1.07	0.9
Raopingzhongye NO.5	Camellia sinensis (L.) O. Kuntze	Chaoshan City, Guangdong Provice	2.34	2.11	2.1	2.18333	0.135769	2.21	1.99	1.98	2.06	0.13	0.89	0.88	0.86	0.876667	0.0152753	2.16	2.13	2.24	2.17667	0.0568624	0.16	0.14	0.14	0.146667	0.011547	8.34	9.08	9.09	8.83667	0.430155	4.56	4.61	4.84	4.67	0.149332	3.04	3.34	3.39	3.25667	0.189297	3.21	3.53	3.44	3.39333	0.165025	0.88	0.97
Guanyin NO.8	Camellia sinensis (L.) O. Kuntze	Yingde City, Guangdong Provice	1.83	1.75	1.94	1.84	0.0953939	1.79	1.72	1.9	1.80333	0.0907377	0.89	0.89	0.89	0.89	0	1.98	2.27	1.93	2.06	0.183576	0.15	0.14	0.14	0.143333	0.0057735	9.95	9.74	10.55	10.08	0.420357	4.7	4.64	4.87	4.73667	0.119304	3.65	3.83	3.52	3.66667	0.155671	3.48	3.34	3.52	3.44667	0.0945163	1.04	0.95
Dahongpao	Camellia sinensis (L.) O. Kuntze	Wuyishan City, Fujian Provice	2.78	3.07	3.01	2.95333	0.15308	2.43	2.59	2.46	2.49333	0.085049	1.02	1.11	1.1	1.07667	0.0493288	2.87	3.06	2.86	2.93	0.112694	0.16	0.18	0.2	0.18	0.02	7.47	6.65	6.71	6.94333	0.457092	4.77	4.69	4.58	4.68	0.0953939	2.81	3.09	3.07	2.99	0.156205	3.79	3.33	3.36	3.49333	0.257358	1.06	0.95
Hongye NO.6	Camellia sinensis var. assamica (Masters) Kitamura	Yingde City, Guangdong Provice	2.06	2.26	1.9	2.07333	0.18037	2.15	2.36	1.98	2.16333	0.190351	1.09	1.12	1.08	1.09667	0.0208167	2.57	2.56	2.62	2.58333	0.0321455	0.27	0.24	0.24	0.25	0.0173205	7.18	6.92	7.54	7.21333	0.311341	3.79	3.99	3.86	3.88	0.101489	4.29	4.4	4.1	4.26333	0.151767	3.62	3.62	3.49	3.57667	0.0750555	0.78	0.83
KT NO.13	Camellia sinensis (L.) O. Kuntze	Yingde City, Guangdong Provice	2.45	2.36	2.55	2.45333	0.0950438	1.4	1.35	1.46	1.40333	0.0550757	0.9	0.9	0.9	0.9	0	2.31	2.66	2.59	2.52	0.185203	0.11	0.14	0.15	0.133333	0.0208167	8.65	9.5	9.36	9.17	0.455741	4.54	4.98	4.87	4.79667	0.228983	3.18	3.29	3.4	3.29	0.11	3.55	3.33	3.61	3.49667	0.147422	0.9	0.88
Youxuan NO.14	Camellia sinensis (L.) O. Kuntze	Yingde City, Guangdong Provice	2.13	2.19	2.06	2.12667	0.0650641	2.95	3.04	2.86	2.95	0.09	1.1	1.11	1.07	1.09333	0.0208167	2.54	2.8	2.67	2.67	0.13	0.2	0.17	0.18	0.183333	0.0152753	8.45	8.99	8.62	8.68667	0.276104	4.11	3.86	4.15	4.04	0.157162	4.28	4.47	4.56	4.43667	0.142945	3.71	3.67	3.33	3.57	0.208806	0.91	1.02
Mao 345	Camellia ptilophylla Chang	Huizhou City, Guangdong Provice	1.08	1.08	1.08	1.08	0.0321455	0.85	0.84	0.89	0.86	0.0264575	3.37	3.42	3.52	3.43667	0.0763763	0.12	0.11	0.12	0.116667	0.0057735	0.15	0.13	0.13	0.136667	0.011547	4.84	4.62	4.55	4.67	0.151327	9.65	8.5	8.41	8.85333	0.6914	1.99	1.98	1.93	1.96667	0.0321455	3.28	2.91	2.93	3.04	0.208087	0.51	0.44
Xinxuan NO.8	Camellia sinensis (L.) O. Kuntze	Yingde City, Guangdong Provice	2.87	3.14	2.89	2.96667	0.150444	1.14	1.25	1.15	1.18	0.0608276	1.09	1.14	1.08	1.10333	0.0321455	3.16	3.28	3.08	3.17333	0.100664	0.11	0.13	0.12	0.12	0.01	7.25	8	8.05	7.76667	0.448144	4.8	4.28	4.27	4.45	0.30315	2.84	3.08	3.1	3.00667	0.144684	3.27	3.3	3.52	3.36333	0.136504	2.12	2.24
Youxuan NO.10	Camellia sinensis (L.) O. Kuntze	Yingde City, Guangdong Provice	1.9	1.93	2.05	1.96	0.0793725	2.44	2.48	2.63	2.51667	0.100167	0.9	0.98	0.98	0.953333	0.046188	2.97	3.04	3.13	3.04667	0.0802081	0.2	0.17	0.16	0.176667	0.0208167	10.36	9.75	10.56	10.2233	0.42194	4.52	5.04	4.89	4.81667	0.267644	3.75	4.09	4.08	3.97333	0.193477	3.86	3.54	3.55	3.65	0.181934	1.63	1.53
Ziyuan 27	Camellia sinensis (L.) O. Kuntze	Guilin City, Guangxi Provice	2.66	2.74	2.88	2.76	0.111355	2.96	3.04	3.2	3.06667	0.122202	0.99	0.97	1.02	0.993333	0.0251661	2.77	2.28	2.48	2.51	0.246374	0.19	0.18	0.19	0.186667	0.0057735	8.66	8.98	8.46	8.7	0.262298	4.83	5.16	5.05	5.01333	0.168028	3.25	3.36	3.18	3.26333	0.0907377	3.46	3.75	3.52	3.57667	0.15308	1.11	1.12
Hongye NO.11	Camellia sinensis var. assamica (Masters) Kitamura	Yingde City, Guangdong Provice	1.59	1.44	1.38	1.47	0.108167	1.25	1.13	1.08	1.15333	0.0873689	1.13	1.04	1.03	1.06667	0.0550757	1.64	1.82	1.83	1.76333	0.106927	0.21	0.21	0.22	0.213333	0.0057735	4.6	4.17	4.34	4.37	0.216564	3.65	3.25	3.31	3.40333	0.215716	4.21	4.36	4.03	4.2	0.165227	3.41	3.36	3.62	3.46333	0.137961	1.31	1.1
Longmenzhong NO.4	Camellia sinensis (L.) O. Kuntze	Huizhou City, Guangdong Provice	2.92	2.99	2.81	2.90667	0.0907377	3.44	3.52	3.32	3.42667	0.100664	1.17	1.2	1.16	1.17667	0.0208167	3.08	2.95	3.14	3.05667	0.0971253	0.19	0.18	0.18	0.183333	0.0057735	8.59	9.17	9.37	9.04333	0.405134	4.71	5.29	5.22	5.07333	0.316596	3.37	3.65	3.66	3.56	0.164621	3.59	3.9	3.6	3.69667	0.176163	1.25	0.9
Yinghong NO.9	Camellia sinensis var. assamica (Masters) Kitamura	Yingde City, Guangdong Provice	2.19	2.06	2.32	2.19	0.13	3.21	3.02	3.4	3.21	0.19	1.97	1.93	1.96	1.95333	0.0208167	2.59	2.35	2.33	2.42333	0.144684	0.38	0.38	0.42	0.393333	0.023094	7.81	7.69	7.36	7.62	0.233024	3.91	4.4	4.27	4.19333	0.253837	6.4	6.93	6.97	6.76667	0.318172	4.53	4.24	4.57	4.44667	0.180093	0.64	0.67
Lingyun NO.11	Camellia sinensis var. pubilimba Chang	Lingyun City, Guangxi Provice	2.75	2.93	2.88	2.85333	0.0929157	2.71	2.94	2.93	2.86	0.13	0.96	1.01	1	0.99	0.0264575	2.98	2.57	2.63	2.72667	0.221435	0.15	0.16	0.17	0.16	0.01	9.64	9.44	10.04	9.70667	0.305505	5.55	5.18	5.62	5.45	0.236432	2.05	3.73	3.06	2.94667	0.845715	3.65	3.34	3.33	3.44	0.181934	0.88	1.02
Longjing 43	Camellia sinensis (L.) O. Kuntze	Hanzhou City, Zhejiang Provice	1.95	2.18	1.92	2.01667	0.142244	1.89	2.11	1.86	1.95333	0.136504	1	1.03	0.98	1.00333	0.0251661	2.88	2.69	2.94	2.83667	0.130512	0.18	0.19	0.18	0.183333	0.0057735	9.61	9.81	9.65	9.69	0.10583	4.93	5.43	4.93	5.09667	0.288675	4.26	4.18	3.78	4.07333	0.257164	3.6	3.87	3.83	3.76667	0.145717	1.05	0.93
Raopingzhongye NO.4	Camellia sinensis (L.) O. Kuntze	Chaoshan City, Guangdong Provice	2.88	2.61	2.68	2.72333	0.140119	2.89	2.62	2.68	2.73	0.141774	1.04	0.96	0.96	0.986667	0.046188	2.38	2.57	2.66	2.53667	0.142945	0.16	0.18	0.16	0.166667	0.011547	8.67	9.04	9.04	8.91667	0.21362	5.31	5.16	5.05	5.17333	0.130512	2.81	3.06	3.14	3.00333	0.172143	3.67	3.37	3.45	3.49667	0.155349	0.9	0.99
Youxuan NO.6	Camellia sinensis (L.) O. Kuntze	Yingde City, Guangdong Provice	3.11	3.37	3.15	3.21	0.14	1.79	1.94	1.81	1.84667	0.0814453	1.11	1.16	1.1	1.12333	0.0321455	2.87	2.42	2.54	2.61	0.233024	0.15	0.14	0.15	0.146667	0.0057735	10.34	9.85	10.45	10.2133	0.319427	5.1	4.93	5.16	5.06333	0.119304	3.78	3.96	4.05	3.93	0.137477	3.56	3.66	3.74	3.65333	0.090185	0.76	0.9
Jinlongcha NO.4	Camellia sinensis (L.) O. Kuntze	Guilin City, Guangxi Provice	3.05	2.88	3.16	3.03	0.141067	2.73	2.58	2.82	2.71	0.121244	1.11	1.07	1.14	1.10667	0.0351188	2.98	2.56	2.92	2.82	0.227156	0.19	0.19	0.19	0.19	0	9.01	8.33	8.41	8.58333	0.371663	5	4.66	4.92	4.86	0.177764	2.96	3.26	3.36	3.19333	0.208167	3.71	3.28	3.36	3.45	0.228692	1.21	1.11
Hongye NO.8	Camellia sinensis var. assamica (Masters) Kitamura	Yingde City, Guangdong Provice	1.51	1.45	1.43	1.46333	0.0416333	2.32	2.24	2.21	2.25667	0.0568624	1.2	1.17	1.17	1.18	0.0173205	2.43	2.19	2.21	2.27667	0.133167	0.24	0.27	0.24	0.25	0.0173205	5.45	5.58	5.74	5.59	0.145258	3.72	3.46	3.8	3.66	0.177764	6.4	6.26	5.85	6.17	0.285832	3.82	4.11	4.1	4.01	0.164621	0.72	0.79
Hongye NO.4	Camellia sinensis var. assamica (Masters) Kitamura	Yingde City, Guangdong Provice	1.61	1.77	1.75	1.71	0.087178	1.7	1.86	1.85	1.80333	0.0896289	1	1.04	1.04	1.02667	0.023094	2.23	2.23	2.14	2.2	0.0519615	0.17	0.17	0.17	0.17	0	5.73	5.69	6.29	5.90333	0.33546	3.6	3.78	3.46	3.61333	0.160416	3.39	3.6	3.33	3.44	0.141774	3.35	3.25	3.35	3.31667	0.057735	0.99	1.1
KT 9	Camellia sinensis (L.) O. Kuntze	Yingde City, Guangdong Provice	2.53	2.44	2.68	2.55	0.121244	2.93	2.82	3.1	2.95	0.141067	0.98	0.92	0.97	0.956667	0.0321455	2.21	2.18	2.23	2.20667	0.0251661	0.17	0.15	0.15	0.156667	0.011547	9.34	9.87	9.3	9.50333	0.318172	5.23	5.12	5.04	5.13	0.0953939	3.12	3.32	3.3	3.24667	0.110151	3.49	3.56	3.37	3.47333	0.0960902	0.75	0.89
Yinjunshanxiaoye	Camellia sinensis (L.) O. Kuntze	Meizhou City, Guangdong Provice	2.59	2.23	2.21	2.34333	0.213854	2.5	2.2	2.22	2.30667	0.16773	1.02	0.96	0.97	0.983333	0.0321455	2.28	2.17	2.04	2.16333	0.120139	0.14	0.14	0.16	0.146667	0.011547	8.25	7.58	7.65	7.82667	0.368284	5.18	4.83	4.75	4.92	0.228692	3.31	2.95	3.22	3.16	0.18735	3.42	3.57	3.65	3.54667	0.116762	0.98	0.86
Paiqicha	Camellia sinensis (L.) O. Kuntze	Guilin City, Guangxi Provice	2.56	2.43	2.45	2.48	0.07	2.79	2.65	2.67	2.70333	0.0757188	0.99	0.98	0.97	0.98	0.01	2.41	2.39	2.5	2.43333	0.0585947	0.18	0.14	0.14	0.153333	0.023094	8.48	8.86	9.04	8.79333	0.28589	5.01	4.75	5.22	4.99333	0.235443	3.15	3.27	3.37	3.26333	0.110151	3.5	3.41	3.61	3.50667	0.100167	0.7	0.83
Xicha NO.5	Camellia sinensis (L.) O. Kuntze	Wuxi City, Jiangsu Provice	1.83	1.71	1.92	1.82	0.105357	1.41	1.32	1.48	1.40333	0.0802081	0.95	0.94	0.98	0.956667	0.0208167	1.79	1.62	1.59	1.66667	0.107858	0.15	0.12	0.14	0.136667	0.0152753	7	7.13	7.42	7.18333	0.215019	4.69	4.51	4.86	4.68667	0.175024	3.07	3.19	3.17	3.14333	0.064291	3.77	3.44	3.44	3.55	0.190526	1.49	1.55
Qiqu	Camellia sinensis (L.) O. Kuntze	Fuan City, Fujian Provice	2.53	2.84	2.74	2.70333	0.158219	2.77	2.63	2.98	2.79333	0.176163	0.98	1.03	1.02	1.01	0.0264575	1.96	2.16	2.19	2.10333	0.125033	0.17	0.18	0.19	0.18	0.01	7.34	7.07	7.2	7.20333	0.135031	4.54	4.73	4.44	4.57	0.147309	3.09	3.37	3.34	3.26667	0.153731	3.55	3.41	3.62	3.52667	0.106927	1.66	1.38
Jinlongcha NO.3	Camellia sinensis (L.) O. Kuntze	Guilin City, Guangxi Provice	1.68	1.4	1.46	1.51333	0.147422	1.48	1.24	1.29	1.33667	0.126623	0.85	0.79	0.79	0.81	0.034641	2.11	1.88	1.86	1.95	0.138924	0.1	0.1	0.1	0.1	0	7.04	7.25	6.72	7.00333	0.266896	4.33	4.1	4.09	4.17333	0.135769	2.53	2.64	2.68	2.61667	0.0776745	3.38	3.14	3.07	3.19667	0.162583	2.42	2.03
Yucui	Camellia sinensis (L.) O. Kuntze	Fuan City, Fujian Provice	2.19	2.29	2.37	2.28333	0.090185	2.09	2.18	2.26	2.17667	0.085049	1.06	1.04	1.09	1.06333	0.0251661	2.27	2.55	2.55	2.45667	0.161658	0.2	0.16	0.18	0.18	0.02	5.96	5.44	5.46	5.62	0.294618	3.96	4.31	4.33	4.2	0.208087	3.23	3.2	3.04	3.15667	0.102144	3.67	3.64	3.43	3.58	0.130767	1.52	1.49
KT NO.18	Camellia sinensis (L.) O. Kuntze	Yingde City, Guangdong Provice	2.42	2.35	2.26	2.34333	0.0802081	2.47	2.4	2.31	2.39333	0.0802081	1.16	1.11	1.11	1.12667	0.0288675	2.95	2.79	2.66	2.8	0.145258	0.18	0.2	0.21	0.196667	0.0152753	6.16	6.13	6.51	6.26667	0.211266	4.27	4.44	4.07	4.26	0.185203	3.12	3.45	3.55	3.37333	0.225019	3.87	3.59	3.76	3.74	0.141067	1.85	1.61
KT 10	Camellia sinensis (L.) O. Kuntze	Yingde City, Guangdong Provice	1.67	1.88	1.78	1.77667	0.10504	1.57	1.77	1.67	1.67	0.1	0.91	0.95	0.9	0.92	0.0264575	2.15	2.39	2.39	2.31	0.138564	0.12	0.13	0.14	0.13	0.01	8.27	9.22	9.2	8.89667	0.542801	4.78	4.58	4.99	4.78333	0.20502	3.09	3.21	2.98	3.09333	0.115036	3.59	3.25	3.29	3.37667	0.185831	1.24	1.32
Hongye NO.14	Camellia sinensis var. assamica (Masters) Kitamura	Yingde City, Guangdong Provice	1.64	1.52	1.7	1.62	0.0916515	2.43	2.27	2.52	2.40667	0.126623	1.26	1.23	1.26	1.25	0.0173205	2.81	2.73	2.84	2.79333	0.0568624	0.26	0.25	0.29	0.266667	0.0208167	7.25	6.83	6.76	6.94667	0.265016	4.26	3.73	3.82	3.93667	0.283608	5.44	5.96	5.96	5.78667	0.300222	3.69	4.22	4.15	4.02	0.287924	0.83	0.76
Dancong NO.2	Camellia sinensis (L.) O. Kuntze	Yingde City, Guangdong Provice	2.27	2.28	2.13	2.22667	0.083865	2.34	2.35	2.19	2.29333	0.0896289	0.99	1	0.92	0.97	0.043589	2.18	2.25	2.15	2.19333	0.051316	0.15	0.16	0.14	0.15	0.01	11.53	10.72	10.78	11.01	0.451331	5.28	5.62	5.62	5.50667	0.196299	3.44	3.62	3.41	3.49	0.113578	3.44	3.72	3.49	3.55	0.149332	1.47	1.77
Dababaimao NO.5	Camellia sinensis var. pubilimba Chang	Yingde City, Guangdong Provice	1.94	1.9	2.04	1.96	0.072111	1.33	1.31	1.41	1.35	0.052915	0.95	0.99	1.02	0.986667	0.0351188	1.97	2.13	2.13	2.07667	0.092376	0.11	0.11	0.11	0.11	0	10.55	11.41	11.43	11.13	0.502394	5.83	5.45	5.24	5.50667	0.299054	3.15	3.65	3.6	3.46667	0.275379	3.44	3.31	3.56	3.43667	0.125033	1.65	1.54
Fuyou NO.3	Camellia sinensis (L.) O. Kuntze	Yingde City, Guangdong Provice	1.94	1.82	1.79	1.85	0.0793725	2.49	2.33	2.29	2.37	0.10583	0.99	0.9	0.89	0.926667	0.0550757	2.72	2.64	2.8	2.72	0.08	0.13	0.16	0.17	0.153333	0.0208167	10.66	10.98	11.43	11.0233	0.386825	4.87	4.71	5.05	4.87667	0.170098	4.04	4.16	4.17	4.12333	0.0723418	3.63	3.77	3.47	3.62333	0.150111	1.53	1.44
Xinxuan NO.13	Camellia sinensis (L.) O. Kuntze	Yingde City, Guangdong Provice	1.73	1.79	1.66	1.72667	0.0650641	1.52	1.8	1.89	1.73667	0.192959	0.82	0.89	0.89	0.866667	0.0404145	2.95	2.95	3.4	3.1	0.259808	0.13	0.11	0.12	0.12	0.01	12.18	12.26	11.26	11.9	0.555698	5.45	5.65	5.32	5.47333	0.166233	3.3	3.58	3.41	3.43	0.141067	3.38	3.42	3.54	3.44667	0.0832666	1.44	1.22
Bixiangzao	Camellia sinensis (L.) O. Kuntze	Hunan Provice	2.33	2.1	2.17	2.2	0.117898	2.5	2.55	2.27	2.44	0.149332	1.02	0.96	0.97	0.983333	0.0321455	3.03	2.86	3.08	2.99	0.115326	0.15	0.16	0.15	0.153333	0.0057735	8.76	9.78	9.49	9.34333	0.525579	5.39	4.9	4.99	5.09333	0.260832	3.2	3.28	3.35	3.27667	0.0750555	3.44	3.4	3.56	3.46667	0.0832666	1.24	1.44
Dongya NO.5	Camellia sinensis (L.) O. Kuntze	Yingde City, Guangdong Provice	1.56	1.8	1.81	1.72333	0.141539	1.03	1.19	1.2	1.14	0.0953939	1.1	1.21	1.18	1.16333	0.0568624	2.27	2.05	2.04	2.12	0.13	0.11	0.11	0.12	0.113333	0.0057735	7.63	7.45	7.8	7.62667	0.175024	4.98	5.08	4.79	4.95	0.147309	3.61	4.1	4.14	3.95	0.295127	3.69	3.65	3.47	3.60333	0.117189	0.79	0.66
Hongye NO.25	Camellia sinensis var. assamica (Masters) Kitamura	Yingde City, Guangdong Provice	1.64	1.52	1.5	1.55333	0.0757188	2.85	2.64	2.6	2.69667	0.134288	1.25	1.14	1.14	1.17667	0.0635085	2.92	3.04	2.87	2.94333	0.0873689	0.29	0.29	0.27	0.283333	0.011547	7.24	7.54	7.67	7.48333	0.22053	3.66	3.84	3.8	3.76667	0.0945163	5.58	5.85	5.39	5.60667	0.231157	3.58	3.91	3.71	3.73333	0.166233	1.26	1.09
Dababaimao NO.4	Camellia sinensis var. pubilimba Chang	Yingde City, Guangdong Provice	1.72	1.92	1.85	1.83	0.101489	1.94	1.93	1.94	1.93667	0.0057735	1.14	1.23	1.23	1.2	0.0519615	2.8	2.67	2.81	2.76	0.0781025	0.14	0.13	0.12	0.13	0.01	12.05	12.62	12.09	12.2533	0.318172	5.62	6.26	6.25	6.04333	0.366652	4.09	4.37	4.32	4.26	0.149332	3.45	3.39	3.59	3.47667	0.102632	0.95	1.06
Hongye NO.5	Camellia sinensis var. assamica (Masters) Kitamura	Yingde City, Guangdong Provice	1.58	1.66	1.78	1.67333	0.100664	2.02	2.13	2.28	2.14333	0.130512	0.99	0.99	1.05	1.01	0.034641	3.25	2.97	2.83	3.01667	0.213854	0.18	0.16	0.18	0.173333	0.011547	7.38	7.1	7.56	7.34667	0.231805	3.9	3.6	3.64	3.71333	0.162891	3.67	3.94	3.86	3.82333	0.138684	3.4	3.38	3.16	3.31333	0.133167	1.93	1.49
Guangzhouxiaoyebaixin NO.2	Camellia sinensis (L.) O. Kuntze	Zhaoqing City, Guangdong Province	2.47	2.55	2.31	2.44333	0.122202	3.16	3.26	2.96	3.12667	0.152753	0.93	0.94	0.9	0.923333	0.0208167	2.18	2.25	2.21	2.21333	0.0351188	0.17	0.15	0.18	0.166667	0.0152753	9.58	9.05	8.94	9.19	0.342199	4.38	4.61	4.65	4.54667	0.145717	3.07	3.16	3.05	3.09333	0.0585947	3.34	3.15	3.45	3.31333	0.151767	0.77	0.8
Gelujiya NO.6	Camellia sinensis (L.) O. Kuntze	Georgia	2.42	2.44	2.15	2.33667	0.161967	2.82	2.96	2.74	2.84	0.111355	0.9	0.98	0.99	0.956667	0.0493288	2.75	2.82	2.67	2.74667	0.0750555	0.18	0.17	0.18	0.176667	0.0057735	8.93	9.67	9.71	9.43667	0.439242	4.68	4.49	4.92	4.69667	0.215484	3.08	3.36	3.44	3.29333	0.189033	3.42	3.22	3.47	3.37	0.132288	0.77	0.81
Longjingchangye	Camellia sinensis (L.) O. Kuntze	Hanzhou City, Zhejiang Provice	2.93	2.65	2.67	2.75	0.156205	3.29	2.97	2.99	3.08333	0.179258	1.02	0.98	1.07	1.02333	0.0450925	2.14	1.99	2.24	2.12333	0.125831	0.2	0.18	0.19	0.19	0.01	7.36	7.26	6.98	7.2	0.196977	4.28	4.67	4.47	4.47333	0.195021	2.96	3.23	3.2	3.13	0.147986	3.37	3.48	3.26	3.37	0.11	1	1.2
Longjuancha	Camellia sinensis (L.) O. Kuntze	Gaoqiao City, Hunan Provice	2.4	2.16	2.19	2.25	0.130767	2.44	2.2	2.22	2.28667	0.133167	1.02	0.95	0.95	0.973333	0.0404145	2.68	2.7	2.63	2.67	0.0360555	0.15	0.14	0.16	0.15	0.01	7.99	8.77	8.78	8.51333	0.453248	4.7	4.5	4.82	4.67333	0.161658	3.04	2.96	3.16	3.05333	0.100664	3.21	3.46	3.44	3.37	0.138924	1.33	1.16
Youxuan NO.8	Camellia sinensis (L.) O. Kuntze	Yingde City, Guangdong Provice	2.03	1.83	1.94	1.93333	0.100167	2.69	2.42	2.56	2.55667	0.135031	0.89	0.87	0.89	0.883333	0.011547	2.33	2.1	2.28	2.23667	0.120968	0.13	0.14	0.14	0.136667	0.0057735	12.25	11.45	12.01	11.9033	0.410528	4.74	4.33	4.93	4.66667	0.306649	3.63	3.8	3.88	3.77	0.127671	3.36	3.34	3.5	3.4	0.087178	0.55	0.74
Qilan NO.1	Camellia sinensis (L.) O. Kuntze	Raoping City, Guangdong Provice	2.14	2.07	1.96	2.05667	0.0907377	2.31	2.24	2.13	2.22667	0.0907377	1.18	1.13	1.09	1.13333	0.0450925	2.45	2.55	2.67	2.55667	0.110151	0.24	0.19	0.19	0.206667	0.0288675	10.58	10.31	10.19	10.36	0.19975	5.44	5.03	4.98	5.15	0.252389	5.04	4.95	4.63	4.87333	0.215484	4.15	3.97	3.95	4.02333	0.110151	1.04	0.92
Qianmei 419	Camellia sinensis (L.) O. Kuntze	Meitan City, Guizhou Provice	2.13	2.21	2.04	2.12667	0.085049	2.35	2.43	2.25	2.34333	0.090185	1.22	1.23	1.18	1.21	0.0264575	3.48	3.32	3.07	3.29	0.20664	0.16	0.19	0.19	0.18	0.0173205	8.6	9.03	9.28	8.97	0.343948	4.21	4.33	4.04	4.19333	0.145717	3.57	3.55	3.72	3.61333	0.0929157	3.18	3.53	3.46	3.39	0.185203	0.79	0.81
Hongyefoshou	Camellia sinensis (L.) O. Kuntze	Anxi City, Fujian Provice	2.55	2.49	2.56	2.53333	0.0378594	2.13	2.08	2.14	2.11667	0.0321455	1.16	1.08	1.11	1.11667	0.0404145	3.11	3.18	2.89	3.06	0.151327	0.17	0.16	0.16	0.163333	0.0057735	8.18	7.71	8.96	8.28333	0.631374	5.59	5.3	5.69	5.52667	0.202567	3.65	3.89	3.62	3.72	0.147986	3.68	4.22	4.14	4.01333	0.291433	0.74	0.75
Hongyemian	Camellia sinensis (L.) O. Kuntze	Guilin City, Guangxi Provice	2.98	2.69	2.61	2.76	0.194679	3.3	2.98	2.89	3.05667	0.215484	1.17	1.1	1.07	1.11333	0.051316	2.36	2.39	2.52	2.42333	0.085049	0.19	0.19	0.22	0.2	0.0173205	8.83	9.19	8.84	8.95333	0.20502	4.82	5.35	5.1	5.09	0.265141	3.21	3.57	3.57	3.45	0.207846	3.57	3.54	3.79	3.63333	0.136504	1.65	1.36
Baxian NO.45	Camellia sinensis (L.) O. Kuntze	Yingde City, Guangdong Provice	2.14	2.42	2.39	2.31667	0.153731	2.33	2.65	2.61	2.53	0.174356	0.98	1.06	1.02	1.02	0.04	2.63	2.63	2.63	2.63	0	0.19	0.19	0.16	0.18	0.0173205	9.91	10.44	10.21	10.1867	0.265769	5.85	5.69	5.56	5.7	0.145258	4.06	4.11	3.83	4	0.149332	4.01	3.77	3.98	3.92	0.130767	0.68	0.83
Raopingzhongye NO.2	Camellia sinensis (L.) O. Kuntze	Chaoshan City, Guangdong Provice	2.52	2.61	2.38	2.50333	0.115902	2.42	2.5	2.29	2.40333	0.105987	0.97	1.01	0.98	0.986667	0.0208167	2.73	2.68	2.81	2.74	0.0655744	0.16	0.13	0.13	0.14	0.0173205	8.19	8.13	8.61	8.31	0.261534	5.63	5.05	5.22	5.3	0.298161	2.95	2.97	2.83	2.91667	0.0757188	3.75	3.28	3.41	3.48	0.242693	1.08	1.31
Zhuyeqi NO.12	Camellia sinensis (L.) O. Kuntze	Hunan Provice	2.7	2.43	2.7	2.61	0.155885	2.42	2.18	2.41	2.33667	0.135769	1.04	1	1.04	1.02667	0.023094	2.73	2.6	2.89	2.74	0.145258	0.13	0.16	0.17	0.153333	0.0208167	7.82	7.92	7.19	7.64333	0.395769	5.1	5.52	5.4	5.34	0.216333	2.74	2.98	3.07	2.93	0.170587	3.69	3.33	3.59	3.53667	0.185831	1.73	1.67
KT NO.16	Camellia sinensis (L.) O. Kuntze	Yingde City, Guangdong Provice	2.41	2.5	2.32	2.41	0.09	2.2	2.28	2.12	2.2	0.08	1.11	1.16	1.14	1.13667	0.0251661	3.22	3.38	3.14	3.24667	0.122202	0.21	0.18	0.18	0.19	0.0173205	7.9	8.75	8.78	8.47667	0.499633	5.44	4.89	4.77	5.03333	0.357258	4.29	4.38	4.08	4.25	0.153948	4.08	4.21	3.96	4.08333	0.125033	1.2	1.25
Qiancha NO.7	Camellia sinensis (L.) O. Kuntze	Meitan City, Guizhou Provice	2.14	2.05	2.17	2.12	0.06245	2.06	1.98	2.1	2.04667	0.061101	1.04	1.01	1.06	1.03667	0.0251661	2.75	3.71	3.4	3.28667	0.489932	0.15	0.15	0.15	0.15	0	9.42	9.1	9.85	9.45667	0.376342	4.87	4.67	4.95	4.83	0.144222	3.23	3.7	3.71	3.54667	0.274287	3.28	3.71	3.67	3.55333	0.237557	1.27	0.93
Cuiyu	Camellia sinensis (L.) O. Kuntze	Taiwan Provice	2.7	2.59	2.75	2.68	0.0818535	2.67	2.55	2.72	2.64667	0.0873689	0.95	0.96	0.99	0.966667	0.0208167	2.53	2.61	2.75	2.63	0.111355	0.16	0.14	0.13	0.143333	0.0152753	7.99	7.84	8.3	8.04333	0.234592	5.27	5.33	4.91	5.17	0.227156	2.73	2.85	2.64	2.74	0.105357	3.56	3.25	3.3	3.37	0.166433	1.17	0.96
Xinxuan NO.11	Camellia sinensis (L.) O. Kuntze	Yingde City, Guangdong Provice	1.59	1.54	1.48	1.53667	0.0550757	1.3	1.27	1.22	1.26333	0.0404145	1.07	1.11	1.07	1.08333	0.023094	3.03	2.92	2.8	2.91667	0.115036	0.16	0.18	0.18	0.173333	0.011547	6.33	7.09	6.83	6.75	0.386264	4.5	4.31	4.49	4.43333	0.106927	5.94	6.08	5.57	5.86333	0.263502	5.18	4.71	4.7	4.86333	0.274287	0.78	0.82
KT NO.2	Camellia sinensis (L.) O. Kuntze	Yingde City, Guangdong Provice	2.55	2.71	2.45	2.57	0.131149	2.51	2.67	2.42	2.53333	0.126623	1.38	1.5	1.48	1.45333	0.064291	1.52	1.73	1.72	1.65667	0.118462	0.24	0.25	0.26	0.25	0.01	6.76	6.8	6.25	6.60333	0.306649	3.95	4.36	4.16	4.15667	0.20502	4.17	4.36	4.34	4.29	0.104403	3.48	4.04	3.95	3.82333	0.300721	0.91	0.87
Dababaimao NO.3	Camellia sinensis var. pubilimba Chang	Yingde City, Guangdong Provice	1.55	1.46	1.59	1.53333	0.0665833	0.99	0.93	1.01	0.976667	0.0416333	0.95	0.95	1	0.966667	0.0288675	1.29	1.54	1.5	1.44333	0.134288	0.09	0.09	0.1	0.0933333	0.0057735	9.17	9.19	9.53	9.29667	0.20232	5.24	4.94	5.29	5.15667	0.189297	3.47	3.6	3.7	3.59	0.115326	3.67	3.4	3.37	3.48	0.165227	1.42	1.27
Ziyuan NO.28	Camellia sinensis (L.) O. Kuntze	Yingde City, Guangdong Provice	2.06	2.06	2.06	2.06	0	1.29	1.29	1.29	1.29	0	1.1	1.11	1.06	1.09	0.0264575	1.93	1.88	2	1.93667	0.0602771	0.12	0.11	0.11	0.113333	0.0057735	9.5	10.53	9.35	9.79333	0.642365	5.95	5.69	5.76	5.8	0.134536	3.94	4.02	3.8	3.92	0.111355	3.45	3.89	3.88	3.74	0.251197	0.51	0.59
Xicha NO.11	Camellia sinensis (L.) O. Kuntze	Wuxi City, Jiangsu Provice	3.27	3.3	3.53	3.36667	0.142244	2.88	2.91	3.12	2.97	0.130767	1.22	1.23	1.26	1.23667	0.0208167	2.5	2.17	2.46	2.37667	0.180093	0.23	0.2	0.24	0.223333	0.0208167	7.14	6.67	7	6.93667	0.241316	5.14	4.78	5.12	5.01333	0.20232	3.27	3.41	3.23	3.30333	0.0945163	3.92	3.71	3.71	3.78	0.121244	1.27	1.3
Huangdan	Camellia sinensis (L.) O. Kuntze	Anxi City, Fujian Provice	2.71	2.49	2.63	2.61	0.111355	2.44	2.25	2.37	2.35333	0.0960902	1.04	1.04	1.08	1.05333	0.023094	2.68	2.45	2.42	2.51667	0.142244	0.15	0.18	0.16	0.163333	0.0152753	8.32	8.59	7.91	8.27333	0.342394	5.33	5.46	5.19	5.32667	0.135031	3.24	3.27	3.1	3.20333	0.0907377	3.92	3.48	3.55	3.65	0.236432	0.6	0.73
Huiyangxiaoye NO.2	Camellia sinensis (L.) O. Kuntze	Huizhou City, Guangdong Provice	1.42	1.54	1.4	1.45333	0.0757188	1.12	1.22	1.11	1.15	0.0608276	0.88	0.92	0.86	0.886667	0.0305505	2.32	2.3	2.64	2.42	0.190788	0.11	0.1	0.1	0.103333	0.0057735	10.06	9.35	9.17	9.52667	0.470567	5.35	4.69	4.72	4.92	0.372693	3.11	3.41	3.39	3.30333	0.16773	3.3	3.53	3.55	3.46	0.138924	1.29	1.34
Baxian NO.1	Camellia sinensis (L.) O. Kuntze	Yingde City, Guangdong Provice	1.47	1.46	1.46	1.46333	0.0057735	1.12	1.11	1.11	1.11333	0.0057735	0.93	0.99	0.99	0.97	0.034641	2.58	2.56	2.29	2.47667	0.161967	0.09	0.09	0.1	0.0933333	0.0057735	7.89	8.3	8.11	8.1	0.205183	5.01	4.85	5.06	4.97333	0.109697	3.55	3.65	3.44	3.54667	0.10504	3.88	3.55	3.58	3.67	0.182483	1.29	1.06
Guanyin NO.1	Camellia sinensis (L.) O. Kuntze	Yingde City, Guangdong Provice	1.76	1.66	1.85	1.75667	0.0950438	1.62	1.54	1.71	1.62333	0.085049	1.07	1.01	1.06	1.04667	0.0321455	2.46	2.73	2.64	2.61	0.137477	0.17	0.14	0.15	0.153333	0.0152753	8.82	8.57	8.22	8.53667	0.301386	5.29	5.48	5.03	5.26667	0.225906	4.06	4.27	4.42	4.25	0.180831	4.43	4	4.03	4.15333	0.240069	0.76	0.82
Hongye NO.3	Camellia sinensis var. assamica (Masters) Kitamura	Yingde City, Guangdong Provice	1.69	1.52	1.52	1.57667	0.0981495	2.57	2.32	2.32	2.40333	0.144338	1.13	1.09	1.05	1.09	0.04	3.07	2.94	2.82	2.94333	0.125033	0.21	0.2	0.18	0.196667	0.0152753	6.81	6.66	7.1	6.85667	0.223681	3.86	3.53	3.74	3.71	0.167033	4.43	4.49	4.34	4.42	0.0754983	3.26	3.66	3.67	3.53	0.23388	1.36	1.21
Raopingzhongye NO.6	Camellia sinensis (L.) O. Kuntze	Chaoshan City, Guangdong Provice	2.25	2.45	2.53	2.41	0.144222	2.61	2.84	2.93	2.79333	0.165025	0.9	0.97	0.99	0.953333	0.0472582	2.22	2.08	2.06	2.12	0.087178	0.14	0.13	0.15	0.14	0.01	8.75	9.13	8.63	8.83667	0.261024	5.09	4.62	5.01	4.90667	0.251462	2.79	3.07	3.1	2.98667	0.170978	3.51	3.41	3.22	3.38	0.147309	1.07	1.02
Hongye NO.21	Camellia sinensis var. assamica (Masters) Kitamura	Yingde City, Guangdong Provice	1.63	1.94	1.91	1.82667	0.170978	2.09	2.49	2.45	2.34333	0.220303	1.05	1.13	1.11	1.09667	0.0416333	2.25	2.86	2.86	2.65667	0.352184	0.19	0.21	0.21	0.203333	0.011547	8.51	7.83	7.83	8.05667	0.392598	4.35	4.37	4.05	4.25667	0.179258	4.04	4.41	4.54	4.33	0.259422	3.71	3.61	3.85	3.72333	0.120554	1.29	1.15
KT 15	Camellia sinensis (L.) O. Kuntze	Yingde City, Guangdong Provice	2.67	2.55	2.74	2.65333	0.0960902	2.34	2.23	2.4	2.32333	0.0862168	1.16	1.11	1.13	1.13333	0.0251661	2.62	2.36	2.38	2.45333	0.144684	0.16	0.14	0.14	0.146667	0.011547	9.5	9.4	9.63	9.51	0.115326	4.76	4.96	4.99	4.90333	0.125033	3.74	3.99	3.8	3.84333	0.130512	3.51	3.61	3.85	3.65667	0.174738	0.54	0.73
Hongye NO.9	Camellia sinensis var. assamica (Masters) Kitamura	Yingde City, Guangdong Provice	1.68	1.61	1.75	1.68	0.07	1.99	1.91	2.07	1.99	0.08	1.24	1.23	1.29	1.25333	0.0321455	2.24	2.49	2.51	2.41333	0.150444	0.19	0.19	0.22	0.2	0.0173205	5.81	6.25	6.52	6.19333	0.358376	3.71	3.58	3.49	3.59333	0.110604	4.56	4.74	4.41	4.57	0.165227	3.42	3.65	3.46	3.51	0.122882	1.66	1.29
Wuyijingui	Camellia sinensis (L.) O. Kuntze	Wuyishan City, Fujian Provice	2.65	2.38	2.48	2.50333	0.136504	2.49	2.23	2.32	2.34667	0.132035	1.09	1.02	1.01	1.04	0.043589	2.66	2.53	2.51	2.56667	0.0814453	0.16	0.18	0.16	0.166667	0.011547	8.47	8.73	8.2	8.46667	0.265016	4.78	5.31	5.26	5.11667	0.292632	2.86	3.44	3.41	3.23667	0.326548	3.3	3.55	3.57	3.47333	0.150444	1.14	1.16
Youxuan NO.3	Camellia sinensis (L.) O. Kuntze	Yingde City, Guangdong Provice	2.47	2.2	2.42	2.36333	0.143643	3.3	2.94	3.24	3.16	0.192873	0.98	0.95	0.99	0.973333	0.0208167	2.72	2.62	2.57	2.63667	0.0763763	0.19	0.15	0.18	0.173333	0.0208167	9.2	8.89	9.31	9.13333	0.217792	5.3	4.71	4.81	4.94	0.315753	3.23	3.58	3.62	3.47667	0.214554	3.54	3.54	3.66	3.58	0.069282	1.84	1.92
Guanyin NO.15	Camellia sinensis (L.) O. Kuntze	Yingde City, Guangdong Provice	1.78	1.94	1.79	1.83667	0.0896289	1.86	2.03	1.87	1.92	0.0953939	0.87	0.9	0.86	0.876667	0.0208167	1.96	2.27	2.27	2.16667	0.178979	0.12	0.14	0.15	0.136667	0.0152753	10.78	11.11	10.25	10.7133	0.433859	4.92	4.85	5.19	4.98667	0.179536	3.43	3.56	3.41	3.46667	0.0814453	3.78	3.3	3.36	3.48	0.261534	0.35	0.4
Shizubaimao 11	Camellia sinensis var. pubilimba Chang	Yingde City, Guangdong Provice	2.14	2.42	2.44	2.33333	0.16773	1.39	1.57	1.59	1.51667	0.110151	1.28	1.29	1.29	1.28667	0.0057735	2.1	1.81	1.73	1.88	0.194679	0.15	0.13	0.13	0.136667	0.011547	9.06	8.87	9.45	9.12667	0.295691	5.83	6.34	5.82	5.99667	0.297377	3.36	3.75	3.8	3.63667	0.240901	3.5	3.68	3.46	3.54667	0.117189	0.8	0.74
Youxuan NO.1	Camellia sinensis (L.) O. Kuntze	Yingde City, Guangdong Provice	1.96	1.76	1.76	1.82667	0.11547	2.42	2.18	2.18	2.26	0.138564	0.93	0.86	0.86	0.883333	0.0404145	2.08	1.96	1.98	2.00667	0.064291	0.14	0.13	0.13	0.133333	0.0057735	8	8.53	7.73	8.08667	0.406981	4.32	4.44	4.53	4.43	0.105357	3.21	3.21	3.08	3.16667	0.0750555	3.1	3.56	3.54	3.4	0.26	0.78	0.85
Youxuan NO.3	Camellia sinensis (L.) O. Kuntze	Yingde City, Guangdong Provice	2.41	2.26	2.13	2.26667	0.140119	3.2	3	2.83	3.01	0.185203	0.95	0.91	0.9	0.92	0.0264575	2.22	2.55	2.55	2.44	0.190526	0.15	0.21	0.19	0.183333	0.0305505	10.18	9.81	10.32	10.1033	0.263502	4.85	4.76	4.47	4.69333	0.198578	3.99	3.7	3.57	3.75333	0.215019	3.68	3.47	3.4	3.51667	0.145717	1.01	0.79
Huangdan NO.1	Camellia sinensis (L.) O. Kuntze	Anxi City, Fujian Provice	2.61	2.96	2.94	2.83667	0.196554	2.63	2.99	2.97	2.86333	0.20232	0.97	1.02	1.04	1.01	0.0360555	2.23	2.32	2.22	2.25667	0.0550757	0.16	0.14	0.15	0.15	0.01	9.16	9.31	8.62	9.03	0.362905	5.55	5.18	5.37	5.36667	0.185023	2.8	3.09	2.87	2.92	0.151327	3.26	3.42	3.58	3.42	0.16	1.11	0.99
Youxuan NO.11	Camellia sinensis (L.) O. Kuntze	Yingde City, Guangdong Provice	2.83	2.49	2.53	2.61667	0.185831	1.91	1.68	1.71	1.76667	0.125033	1.12	1.05	1.07	1.08	0.0360555	2.43	2.27	2.47	2.39	0.10583	0.13	0.14	0.14	0.136667	0.0057735	9.92	9.18	9.76	9.62	0.389358	4.93	5.41	5.48	5.27333	0.299388	3.69	3.8	3.45	3.64667	0.178979	3.79	3.51	3.52	3.60667	0.15885	0.69	0.74
Baxian NO.50	Camellia sinensis (L.) O. Kuntze	Yingde City, Guangdong Provice	2.72	3.05	3.1	2.95667	0.206478	3.27	3.52	3.66	3.48333	0.197569	1.19	1.26	1.27	1.24	0.043589	2.54	2.17	2.47	2.39333	0.196554	0.26	0.26	0.23	0.25	0.0173205	11.37	11.33	12.62	11.7733	0.733508	6.76	6.3	6.17	6.41	0.31	4.48	4.51	4.61	4.53333	0.0680686	4.29	4.24	4.45	4.32667	0.109697	1.25	1.1
Xinxuan NO.6	Camellia sinensis (L.) O. Kuntze	Yingde City, Guangdong Provice	2.39	2.15	2.23	2.25667	0.122202	2.19	1.97	2.05	2.07	0.111355	0.99	0.96	0.95	0.966667	0.0208167	2.84	3.11	2.91	2.95333	0.140119	0.15	0.12	0.15	0.14	0.0173205	11.65	10.58	10.7	10.9767	0.586202	6.42	5.89	6.43	6.24667	0.308923	3.13	3.28	3.15	3.18667	0.0814453	3.55	3.72	3.65	3.64	0.08544	0.66	0.71
Baxian NO.8	Camellia sinensis (L.) O. Kuntze	Yingde City, Guangdong Provice	2.15	2.04	1.94	2.04333	0.10504	2.39	2.27	2.16	2.27333	0.115036	1.03	0.95	0.96	0.98	0.043589	2.62	2.88	3.08	2.86	0.230651	0.14	0.16	0.14	0.146667	0.011547	11.62	10.43	10.77	10.94	0.612944	5.94	6.39	5.87	6.06667	0.282194	4.3	4.64	4.62	4.52	0.190788	3.95	4.39	4.27	4.20333	0.22745	1.34	1.23
Yunwu 25	Camellia sinensis (L.) O. Kuntze	Guilin City, Guangxi Provice	3.47	3.6	3.66	3.57667	0.0971253	3.13	3.4	3.38	3.30333	0.150444	0.97	1.07	1.07	1.03667	0.057735	2.86	2.71	3.05	2.87333	0.170392	0.17	0.15	0.16	0.16	0.01	7.51	7.86	8.18	7.85	0.335112	5.58	5.04	5.62	5.41333	0.323934	2.8	3.09	3.07	2.98667	0.161967	3.71	3.41	3.47	3.53	0.158745	0.26	1.06
Youxuan NO.9	Camellia sinensis (L.) O. Kuntze	Yingde City, Guangdong Provice	3.27	2.89	3	3.05333	0.195533	2.22	1.93	2.02	2.05667	0.148436	1.15	1.15	1.14	1.14667	0.0057735	3.2	2.9	3.03	3.04333	0.150444	0.01	0.26	0.16	0.143333	0.125831	9.56	9.07	9.9	9.51	0.417253	5.71	5.28	5.44	5.47667	0.217332	3.63	3.74	3.84	3.73667	0.10504	3.79	3.6	3.82	3.73667	0.119304	1.36	1.16
Longmenzhong NO.5	Camellia sinensis (L.) O. Kuntze	Huizhou City, Guangdong Provice	2.32	2.09	2.12	2.17667	0.125033	2.55	2.3	2.33	2.39333	0.136504	1.01	0.98	0.96	0.983333	0.0251661	3.25	3.47	3.12	3.28	0.176918	0.12	0.13	0.15	0.133333	0.0152753	10.17	9.73	9.88	9.92667	0.223681	5.56	6.1	6.04	5.9	0.295973	3.33	3.35	3.18	3.28667	0.0929157	3.61	3.59	3.83	3.67667	0.133167	1.21	0.57
Dancong NO.28	Camellia sinensis (L.) O. Kuntze	Yingde City, Guangdong Provice	1.9	2.12	2.01	2.01	0.11	2.1	2.16	2.2	2.15333	0.0503322	0.82	0.86	0.9	0.86	0.04	2.95	3.27	3.28	3.16667	0.187705	0.12	0.14	0.12	0.126667	0.011547	12.3	11.76	12.45	12.17	0.362905	6	6.43	6.41	6.28	0.242693	3.15	3.6	3.56	3.43667	0.249065	3.61	3.57	3.72	3.63333	0.0776745	0.82	1.14
Danju	Camellia sinensis var. assamica (Masters) Kitamura	Yingde City, Guangdong Provice	1.61	1.64	1.55	1.6	0.0458258	1.55	1.58	1.49	1.54	0.0458258	0.96	0.94	0.89	0.93	0.0360555	2.45	1.82	2.01	2.09333	0.323161	0.13	0.13	0.14	0.133333	0.0057735	8.81	9.8	8.98	9.19667	0.529371	4.53	4.22	4.14	4.29667	0.205994	4.16	4.68	4.58	4.47333	0.275923	3.5	3.65	3.45	3.53333	0.104083	0.66	0.6
Juhuaqing	Camellia sinensis (L.) O. Kuntze	Hanzhou City, Zhejiang Provice	2.85	2.7	3.04	2.86333	0.170392	2.45	2.32	2.61	2.46	0.145258	1.05	1.06	1.09	1.06667	0.0208167	2.84	2.64	3.08	2.85333	0.220303	0.17	0.15	0.15	0.156667	0.011547	7.8	7.46	8.11	7.79	0.325115	5.57	5.09	5.59	5.41667	0.283078	3.03	3.19	2.98	3.06667	0.109697	3.93	3.58	3.49	3.66667	0.232451	0.79	0.71
Tengcha	Camellia sinensis (L.) O. Kuntze	Linghai City, Zhejiang Provice	2.29	2.25	2.45	2.33	0.10583	1.87	1.84	2	1.90333	0.085049	1.11	1.12	1.16	1.13	0.0264575	3.12	2.39	2.39	2.63333	0.421466	0.17	0.18	0.18	0.176667	0.0057735	8.89	8.61	8.43	8.64333	0.231805	5.7	5.78	5.36	5.61333	0.22301	3.56	3.97	3.93	3.82	0.226053	3.9	4.06	4.23	4.06333	0.165025	0.88	0.98
Kucha NO.11	Camellia sinensis (L.) O. Kuntze	Yingde City, Guangdong Provice	2.12	2.31	2.12	2.18333	0.109697	2.28	2.49	2.28	2.35	0.121244	0.89	0.9	0.87	0.886667	0.0152753	0.96	1.01	1.08	1.01667	0.0602771	0.11	0.1	0.12	0.11	0.01	11.73	12.2	11.33	11.7533	0.435469	5.65	5.08	5.19	5.30667	0.302379	2.77	3.03	3.03	2.94333	0.150111	3.46	3.23	3.16	3.28333	0.15695	1	1.03
KT NO.12	Camellia sinensis (L.) O. Kuntze	Yingde City, Guangdong Provice	2.47	2.78	2.57	2.60667	0.158219	2.34	2.74	2.63	2.57	0.20664	1.01	1.05	1.05	1.03667	0.023094	2.96	3.37	3.31	3.21333	0.221435	0.16	0.14	0.14	0.146667	0.011547	9.34	8.93	9.64	9.30333	0.356417	5.15	5.79	5.72	5.55333	0.351046	3.37	3.69	3.43	3.49667	0.170098	3.66	3.9	3.63	3.73	0.147986	1.12	0.96
Huangjingui	Camellia sinensis (L.) O. Kuntze	Fuan City, Fujian Provice	2.18	2.08	2.31	2.19	0.115326	1.74	1.66	1.84	1.74667	0.090185	1.06	1.08	1.12	1.08667	0.0305505	2.11	2.43	2.37	2.30333	0.170098	0.18	0.15	0.16	0.163333	0.0152753	7.72	8.21	7.97	7.96667	0.245017	5.53	5.22	5.45	5.4	0.160935	3.35	3.86	3.87	3.69333	0.297377	4	3.9	3.99	3.96333	0.0550757	1.02	0.99
Mao 347	Camellia ptilophylla Chang	Huizhou City, Guangdong Provice	1.13	1.11	1.1	1.11333	0.0723418	1.01	0.91	0.9	0.94	0.0608276	4.14	3.93	3.99	4.02	0.108167	0.08	0.07	0.07	0.0733333	0.0057735	0.13	0.15	0.14	0.14	0.01	5.19	5.07	5.3	5.18667	0.115036	10.39	9.59	9.82	9.93333	0.411866	2.33	2.08	2.06	2.15667	0.150444	3.16	3.19	3.04	3.13	0.0793725	0.61	0.63
Mao 351	Camellia ptilophylla Chang	Huizhou City, Guangdong Provice	1.08	1.1	1.08	1.08667	0.080829	0.83	0.83	0.72	0.793333	0.0635085	2.2	2.22	2.07	2.16333	0.0814453	0.08	0.08	0.08	0.08	0	0.1	0.1	0.1	0.1	0	4.27	4.65	4.6	4.50667	0.206478	7.58	8.33	8.2	8.03667	0.400791	1.96	1.95	1.95	1.95333	0.0057735	3.24	2.92	2.91	3.02333	0.187705	0.37	0.36
[truncated: 3 more columns]
