# Supplementary material for: Genome-wide association analysis identified molecular markers associated with important tea flavor-related metabolites
Source: Hortic Res. 2021 Mar 1;8:42. doi: 10.1038/s41438-021-00477-3 (PMC7917101; doi:10.1038/s41438-021-00477-3)
Supplement: Supplementary file 10 — Table S10 [file 41438_2021_477_MOESM10_ESM.xls]

## Sheet: Table S10
Table S10 Genotypes of 30 verified loci in 98 germplasms
Sample name	Scaffold1989:2316385	Scaffold3614:66549	Scaffold451:940283	Scaffold2727:21888	Scaffold648:34046	Scaffold441:849397	Scaffold720:596655	Scaffold1695:211063	Scaffold115:803980	Scaffold1520:1506752	Scaffold2292:1161116	Scaffold1182:2137911	Scaffold212:419410	Scaffold89:479585	Scaffold349:3413816	Scaffold1443:95328	Scaffold4239:309117	Scaffold2078:645748	Scaffold920:281727	Scaffold3727:442660	Scaffold789:370580	Scaffold3180:842268	Scaffold1108:307422	Scaffold2819:746618	Scaffold3284:647961	Scaffold11114:266924	Scaffold1451:851290	Scaffold2233:468642	Scaffold2268:33711	Scaffold6937:485645
Zaomeigui	GG	CT	CC	CC	TT	CC	CC	GG	AA	AA	GG	AA	CC	AA	AA	TT	GG	CC	AA	GA	AA	AA	AA	CC	CC	GG	CC	GG	TT	GG
Youxuan NO.20	AA	CC	CC	CC	TT	CC	CC	GG	AA	AA	GG	GG	AC	GA	AA	TT	GG	CC	AA	GA	AA		AA	CC	CC	GG	CC	GA	TT	GG
Jianpoxuan NO.13	GG	TT	CC	CC	TT	CC	CC	GG	AA	AA	GG	AA	CC	AA	AA	TT	GG	CC	AA	GG	AA	AA	AA	CC	CC	GG	CC	GG	TT	GG
Baimao NO.3	GG	TT	CC	CC	TT	CC	CC	GG	AA	AA	GG	AA	CC	AA	AA	TT	GA	CC	AA	GG	AA	AA	AA	CC	CC	GG	CC	GG	TT	GG
Jiulongpao	GG	CT	CC	CC	TT	CC	CC	GG	AA	AA	GG	AA	CC	AA	AA	TT	GG	CC	AA	GG	AA	AA	AA	CC	CC	GG	CC	GG	TT	GG
Guangningxiaoyeqingxin NO.1	GG	TT	CC	CC	TT	CC	CC	GG	AA	AA	GG	AA	CC	AA	AA	TT	GG	CC	AA	GG	AA	AA	AA	CC	CC	GG	CC	GG	TT	GG
Hongye NO.19	GG	TT	CC	CC	TT	CC	CC	GG	AA	AA	GG	AA	CC	AA	AA	CC	GG	CC	AA	GG	AA	AA	AA	CC	CC	GG	CC	GG	CT	GG
Raopingzhongye NO.5	GG	TT	CC	CC	TT	CC	CC	GG	AA	AA	GG	AA	CC	AA	AA	CT	GG	CC	AA	GG	AA	AA	AA	CC	CC	GG	CC	GG	CT	GG
Guanyin NO.8	GG	TT	CC	CC	TT	CC	CC	GG	AA	AA	GG	GA	CC	AA	AA	TT	GG	CC	AA	GG	AA	AA	AA	CC	CC	GG	CC	GG	TT	GG
Dahongpao	GG	TT	CC	CC	TT	CC	CC	GG	AA	AA	GG	AA	CC	AA	AA	TT	GG	CC	AA	GG	AA	AA	AA	CC	CC	GG	CC	GG	TT	GG
Hongye NO.6	GG	CT	CC	CC	TT	CC	CC	GA	AA	AA	TG	AA	AA	GA	AA	TT	GG	CC	AA	AA	AA	AA	AA	CC	CC	GG	CC	AA	CT	GG
KT NO.13	GG	TT	CC	CC	TT	CC	CC	GG	AA	AA	GG	AA	CC	AA	GA	TT	GG	CC	AA	GG	AA	AA	AA	CC	CC	GG	CT	AA	CT	GG
Youxuan NO.14	GG	CT	CC	CC	TT	CC	CC	GA	AA	AA	GG	AA	AA	GA	AA	TT	GG	CC	AA	GA	AA	GA	GG	CC	CC	GG	CC	GA	TT	GG
Mao 345	GG	CC	CC	CC	TT	CC	CC	GA	AA	GA	GG	AA	AA	GA	AA	TT	GG	CC	AA	AA	AA	GA	GA	CC	CC	GG	CC	AA	TT	GG
Xinxuan NO.8	GG	TT	CC	CC	TT	CC	CC	GG	AA	AA	GG	AA	CC	AA	AA	TT	GG	CC	AA	GG	AA	AA	AA	CC	CC	GG	CC	GG	TT	GG
Youxuan NO.10	GG	TT	CC	CC	TT	CC	CC	GG	AA	AA	GG	AA	AA	AA	AA	CT	GG	CC	AA	GG	AA	GA	AA	CC	CC	GG	CC	GG	TT	GG
Ziyuan 27	GG	TT	CC	CC	TT	CC	CC	GG	AA	AA	GG	AA	CC	AA	AA	TT	GG	CC	AA	GG	AA	AA	AA	CC	CC	CG	CC	GG	TT	GG
Hongye NO.11	GG	CT	CC	CC	TT	CC	CC	GG	AA	GA	TG	AA	AC	GG	AA	TT	GG	CC	AA	AA	AA	GA	AA	CC	CC	GG	CC	AA	ACT	GG
Longmenzhong NO.4	GG	TT	CC	CC	TT	CC	CC	GG	AA	AA	GG	AA	CC	GA	GA	TT	GG	CC	AA	GG	AA	AA	AA	CC	CC	GG	CC	GG	CT	GG
Yinghong NO.9	GG	CT	CC	CC	TT	CC	CC	GG	AA	AA	GG	AA	AC	GG	AA	TT	GG	CC	AA	AA	AA	AA	GG	CC	CC	GG	CC	AA	CT	GG
Lingyun NO.11	GG	TT	CC	CC	TT	CC	CC	AA	AA	AA	GG	AA	AA	GG	AA	TT	GG	CC	AA	GG	AA	GG	GG	CC	CC	GG	CC	AA	CT	GG
Longjing 43	GG	TT	CC	CC	TT	CC	CC	GG	AA	AA	GG	AA	CC	AA	AA	TT	GA	CC		GG	AA	AA	AA	CC	CC	GG	CC	GG	TT	GG
Raopingzhongye NO.4	GG	TT	CC	CC	TT	CT	CC	GG	AA	AA	GG	AA	CC	AA	AA	TT	GG	CC	AA	GG	AA	AA	AA	CC	CC	GG	CC	GG	CT	GG
Youxuan NO.6	GG	CT	CC	CC	TT	CC	CC	GG	AA	AA	GG	AA	AC	AA	AA	TT	GG	CC	AA	GA	AA	GA	AA	CC	CC	GG	CC	GA	TT	GG
Jinlongcha NO.4	GG	TT	CC	CC	TT	CC	CC	GG	AA	AA	GG	AA	CC	AA	AA	TT	GG	CC	AA	GG	AA	AA	AA	CC	CC	GG	CT	GG	CT	GG
Hongye NO.8	GG	CT	CC	CC	TT	CC	CC	GG	AA	AA	GG	AA	CC	AA	AA	TT	GG	CC	AA	GA	AA	GG	AA	CC	CC	CG	CC	AA	TT	GG
Hongye NO.4	GG	TT	CC	CC	TT	CC	CC	AA	GA	AA	GG	AA	AA	GG	AA	TT	GG	CC	AA	GA	AA	AA	AA	CC	CC	GG	CC	GG	TT	GG
KT 9	GG	TT	CC	CC	TT	CT	CC	GG	AA	AA	GG	AA	CC	AA	AA	TT	GG	CC		GG	AA	AA	AA	CC	CC	GG	CC	GG	TT	GG
Yinjunshanxiaoye	GG	TT	CC	CC	TT	CT	CC	GG	AA	AA	GG	GG	CC	AA	AA	TT	GG	CC	AA	GG	AA	AA	AA	CC	CC	GG	CC	GG	TT	GG
Paiqicha	GG	TT	CC	CC	TT	CC	CC	GG	AA	AA	GG	GG	CC	AA	AA	TT	GG	CC	AA	GG	AA	AA	AA	CC	CC	GG	CT	GG	CT	GG
Xicha NO.5	GG	TT	CC	CC	TT	CC	CC	GG	AA	AA	GG	AA	CC	AA	AA	TT	GG	CC	AA	GG	AA	AA	AA	CC	CC	GG	CC	GG	CT	GG
Qiqu	GG	TT	CC	CC	TT	CT	CC	GG	AA	AA	GG	AA	CC	AA	GA	TT	GG	CC		GG	AA	AA	AA	CC	CC	GG	CT	GG	CT	GG
Jinlongcha NO.3	GG	TT	CC	CC	TT	CC	CC	GG	AA	AA	GG	AA	CC	AA	AA	TT	GG	CC	AA	GG	AA	AA	AA	CC	CC	CGA	CT	GG	TT	GG
Yucui	GG	TT	CC	CC	TT	CC	CC	GG	AA	AA	GG	AA	AC	GA	AA	TT	GA	CC	AA	GG	AA	AA	AA	CC	CC	GG	CC	GG	CT	GG
KT NO.18	GG	TT	CC	CC	TT	CC	CC	GG	AA	AA	GG	AA	CC	AA	AA	CC	GA	CC	AA	GG	AA	AA	AA	CC	CC	GG	TT	GA	ACT	GG
KT 10	GG	TT	CC	CC	TT	CC	CC	GG	AA	AA	GG	GG	CC	AA	GA	TT	GG	CC	AA	GG	AA	AA	AA	CC	CC	GA	CC	GG	TT	GG
Hongye NO.14	GG	TT	CC	CC	TT	CC	CC	GG	AA	AA	GG	AA	AC	GG	AA	TT	GG	CC	AA	GA	AA	GA	AA	CC	CC	GG	CC	GA	TT	GG
Dancong NO.2	GG	CC	CC	CC	TT	TT	CC	GG	AA	AA	GG	GG	CC	AA	GA		GG	CC		GG	AA	AA	AA	CC	CC	GA	CC	GG	TT	GG
Dababaimao NO.5	GG	TT	CC	CC	TT	CC	CC	GG	AA	AA	GG	AA	CC	AA	AA	TT	GG	CC	AA	GA	AA	AA	AA	CT	CC	GG	CC	GG	TT	GG
Fuyou NO.3	GG	TT	CC	CC	TT	CC	CC	GG	AA	AA	GG	AA	CC	AA	AA	TT	GG	CC	AA	GA	AA	AA	AA	CC	CC	GG	CC	GA	TT	GG
Xinxuan NO.13	GG	TT	CC	CC	TT	CC	CC	GG	AA	AA	GG	AA	CC	AA	AA	TT	GG	CC	AA	GG	AA	AA	AA	CC	CC	GG	CC	GG	TT	GG
Bixiangzao	GG	TT	CC	CC	TT	CC	CC	GG	AA	AA	GG	AA	CC	AA	AA	TT	GA	CC	AA	GG	AA	AA	AA	CC	CC	GG	CC	GG	TT	GG
Dongya NO.5	GG	TT	CC	CC	TT	CC	CC	GG	AA	AA	GG	GG	CC	AA	AA	CT	GG	CC	AA	GA	AA	AA	AA	CC	CC	GG	CC	GA	TT	GG
Hongye NO.25	GG	CT	CC	CC	TT	CC	CC	GG	AA	AA	GG	AA	AC	GA	AA	TT	GG	CC	AA	AA	AA	GA	AA	CC	CC	GG	CC	AA	CT	GG
Dababaimao NO.4	GG	TT	CC	CC	TT	CC	CC	GG	AA	AA	GG	AA	CC	AA	GA	CT	GG	CC		GG	AA	AA	AA	CT	CC	CGA	CC	GG	CT	GG
Hongye NO.5	GG	TT	CC	CC	TT	CC	CC	GG	GA	AA	GG	AA	AA	GG	AA	TT	GG	CC	AA	GA	AA	GA	AA	CC	CC	GG	CC	GG	TT	GG
Guangzhouxiaoyebaixin NO.2	GG	TT	CC	CC	TT	CC	CC	GG	AA	AA	GG	AA	CC	AA	AA	TT	GG	CC	AA	GG	AA	AA	AA	CC	CC	GG	CC	GG	TT	GG
Gelujiya NO.6	GG	TT	CC	CC	TT	CC	CC	GG	AA	AA	GG	AA	CC	AA	AA	TT	GG	CC		GG	AA	AA	AA	CC	CC	GG	TT	GG	CT	GG
Longjingchangye	GG	TT	CC	CC	TT	CC	CC	GG	AA	AA	GG	AA	AC	AA	GA		GG	CC	AA	GG	AA	AA	AA	CC	CC	GG	CC	GG	CT	GG
Longjuancha	GG	TT	CC	CC	TT	CC	CC	GG	GA	AA	GG	AA	CC	AA	AA	TT	GG	CC	AA	GG	AA	AA	AA	CC	CC	GG	CT	GG	TT	GG
Youxuan NO.8	GG	TT	CC	CC	TT	CC	CC	GG	AA	AA	GG	AA	AC	AA	AA	TT	GG	CC	AA	GA	AA	AA		CC	CC	GG	CC	GA	TT	GG
Qilan NO.1	GG	TT	CC	CC	TT	CC	CC	GG	AA	AA	GG	GG	CC	AA	AA	TT	GG	CC	AA	GG	AA	AA		CC	CC	GA	CT	GG	TT	GG
Qianmei 419	GG	TT	CC	CC	TT	CC	CC	GG	AA	AA	GG	AA	AC	GA	AA	TT	GG	CC	AA	GG	AA	AA	AA	CC	CC	GA	CC	GA	CT	GG
Hongyefoshou	GG	TT	CC	CC	TT	CC	CC	GG	AA	AA	GG	GG	CC	AA	AA	TT	GG	CC	AA	GG	AA	AA	AA	CC	CC	GG	CC	GG	TT	GG
Hongyemian	GG	TT	CC	CC	TT	CC	CC	GG	AA	AA	GG	GA	CC	GA	AA	TT	GG	CC	AA	GG	AA	AA	AA	CC	CC	GG	CC	GG	TT	GG
Baxian NO.45	GG	TT	CC	CC	TT	CC	CC	GG	AA	AA	GG	AA	CC	AA	AA	TT	GA	CC	AA	GG	AA	AA	AA	CC	CC	GG	CC	GG	TT	GG
Raopingzhongye NO.2	GA	TT	CC	CC	TT	CT	CC	GG	AA	AA	GG	AA	CC	AA	AA	TT	GA	CC	AA	GG	AA	AA	AA	CC	CC	GG	CT	GG	TT	GG
Zhuyeqi NO.12	GG	TT	CC	CC	TT	CC	CC	GG	AA	AA	GG	AA	CC	AA	AA	TT	GG	CC	AA	GG	AA	AA	AA	CC	CC	GG	CC	GG	TT	GG
KT NO.16	GG	TT	CC	CC	TT	CC	CC	GG	AA	AA	GG	AA	CC	AA	AA		GA	CC	AA	GG	AA	AA	AA	CC	CC	GA	TT	AA	ACT	GG
Qiancha NO.7	GG	TT	CC	CC	TT	CC	CC	GG	AA	AA	GG	AA	CC	AA	AA	CC	GA	CC	AA	GG	AA	AA	AA	CC	CC	GG	TT	GA	ACT	GG
Cuiyu	GG	TT	CC	CC	TT	CC	CC	GG	AA	AA	GG	AA	CC	AA	AA	TT	GG	CC	AA	GG	AA	AA	AA	CC	CC	GG	CC	GG	TT	GG
Xinxuan NO.11	GG	TT	CC	CC	TT	CC	CC	GG	AA	AA	GG	AA	CC	AA	AA	TT	GG	CC	AA	GG	AA	AA	AA	CC	CC	GG	CC	GG	TT	GG
KT NO.2	GG	TT	CC	CC	TT	CC	CC	GG	AA	AA	GG	AA	AA	GG	AA	TT	GG	CC	AA	AA	AA	GG	GA	CC	CC	GG	CC	AA	TT	GG
Dababaimao NO.3	GA	TT	CC	CC	TT	CC	CC	GG	AA	AA	GG	AA	CC	AA	AA	TT	GG	CC	AA	GG	AA	AA	AA	CC	CC	GG	CC	GG	TT	GG
Ziyuan NO.28	GG	TT	CC	CC	TT	CC	CT	GG	AA	AA	GG	AA	CC	AA	AA	TT	GG	CC		GG	AA	AA	AA	TT	CC	CGA	CC	GG	CT	GG
Xicha NO.11	GG	TT	CC	CC	TT	CC	CC	GG	AA	AA	GG	GA	CC		GG		GG	CC	AA	GG	AA	AA	AA	CT	CC	GA	CC	GG	TT	GG
Huangdan	GG	TT	CC	CC	TT	CC	CC	GG	AA	AA	GG	GG	CC	AA	AA	TT	GA	CC	AA	GG	AA	AA	AA	CC	CC	GG	CC	GG	TT	GG
Huiyangxiaoye NO.2	GG	TT	CC	CC	TT	CC	CC	GG	AA	AA	GG	GG	CC	AA	GA	TT	GA	CC	AA	GG	AA	AA	AA	CC	CC	GG	CC	GG	TT	GG
Baxian NO.1	GA	CT	CC	CC	TT	CC	CC	GG	AA	AA	GG	AA	CC	AA	AA	TT	GG	CC	AA	GG	AA	AA	AA	CC	CC	GG	CT	GG	TT	GG
Guanyin NO.1	GG	TT	CC	CC	TT	CC	CC	GG	AA	AA	GG	GA	CC	GA	AA	TT	GG	CC		GG	AA	GA	AA	CC	CC	GG	CC	GG	TT	GG
Hongye NO.3	GG	TT	CC	CC	TT	CC	CC	GG	AA	AA	GG	AA	CC	GG	AA	TT	GG	CC	AA	GG	AA	AA	AA	CC	CC	GG	CC	GG	CT	GG
Raopingzhongye NO.6	GG	CT	CC	CC	TT	CC	CC	GG	AA	AA	GG	AA	AC	GA	AA	TT	GG	CC	AA	GA	AA	GA	AA	CC	CC	GG	CC	AA	ACT	GG
Hongye NO.21	GG	CT	CC	CC	TT	CC	CC	GA	AA	AA	GG	AA	AA	GA	AA	TT	GG	CC	AA	GA	AA	GG		CC	CC	GG	CC	AA	CT	GG
KT 15	GG	TT	CC	CC	TT	CT	CC	GG	AA	AA	GG	AA	CC	AA	AA		GG	CC		GG	AA	AA	AA	CC	CC	GG	CC	GG	TT	GG
Hongye NO.9	GG	CT	CC	CC	TT	CC	CC	GG	AA	AA	GG	AA	AC	GA	AA	TT	GG	CC	AA	AA	AA	GG	AA	CC	CC	GG	CC	AA	ACT	GG
Wuyijingui	GG	TT	CC	CC	TT	CC	CC	GG	AA	AA	GG	AA	CC	AA	AA	TT	GG	CC	AA	GG	AA	AA	AA	CC	CC	GG	CC	GG	TT	GG
Youxuan NO.3	AA	CC	CT	CC	TT	CC	CT	GG	GA	AA	TG	GG	CC	AA	GG	TT	GA	CC	GG	GA	AA			CC	CC	CC	TT	GG	TT	TT
Guanyin NO.15	GA	TT	CC	CC	TT	CC	CC	GG	AA	AA	GG	GA	CC	AA	AA	TT	GG	CC	AA	GG	AA	AA	AA	CC	CC	GG	CC	GG	CT	GG
Shizubaimao 11	GG	TT	CC	CC	TT	CC	CC	GG	AA	AA	GG	AA	AC	GA	AA	TT	GG	CC	AA	GG	AA	AA	AA	CC	CC	GG	CT	GG	TT	GG
Youxuan NO.1	GG	TT	CC	CC	TT	CC	CC	GG	GA	AA	GG	AA	AC	AA	AA	CT	GG	CC	AA	GA	AA	AA	GA	CC	CC	GG	CT	GA	AT	GG
Youxuan NO.3	GG	TT	CC	CC	TT	CC	CC	GG	AA	AA	GG	AA	AC	AA	AA		GG	CC	AA	GG	AA	AA	AA	CC	CC	GG	CC	GA	TT	GG
Huangdan NO.1	GG	TT	CC	CC	TT	CC	CC	GG	AA	AA	GG	AA	CC	AA	AA	TT	GG	CC	AA	GG	AA	AA	AA	CC	CC	GG	CC	GG	TT	GG
Youxuan NO.11	GG	TT	CC	CC	TT	CC	CC	GG	AA	AA	GG	AA	AC	AA	AA	TT	GG	CC	AA	GA	AA	AA	AA	CC	CC	GG	CC	GG	TT	GG
Baxian NO.50	GG	TT	CC	CC	TT	CC	CC	GG	AA	AA	GG	AA	CC	AA	AA	CC	GA	CC	AA	GG	AA	AA	AA	CC	CC	GG	CC	GG	TT	GG
Xinxuan NO.6	GG	CT	CC	CC	TT	CC	CC	GG	AA	AA	GG	AA	CC	AA	AA	TT	GG	CC	AA	GG	AA	AA	AA	CC	CC	GG	CT	GG	TT	GG
Baxian NO.8	GG	TT	CC	CC	TT	CC	CC	GG	AA	AA	GG	AA	AA	AA	AA		GG	CC	AA	GA	AA	GA	AA	CC	CC	GG	CC	GG	TT	GG
Yunwu 25	GG	TT	CC	CC	TT	CT	CC	GG	AA	AA	GG	AA	CC	AA	AA	CT	GA	CC	AA	GA	AA	AA	AA	CC	CC	GG	CC	AA	TT	GG
Youxuan NO.9	GG	TT	CC	CC	TT	CC	CC	GG	AA	AA	GG	AA	AA	AA	AA	CT	GG	CC	AA	GA	AA	GA	AA	CC	CC	GG	CC	GG	TT	GG
Longmenzhong NO.5	GG	TT	CC	CC	TT	CC	CC	GG	AA	AA	GG	AA	CC	AA	AA	TT	GG	CC	AA	GA	AA	AA	AA	CC	CC	GG	CC	GA	TT	GG
Dancong NO.28	GG	TT	CC	CC	TT	CC	CC	GG	AA	AA	GG	AA	AC	AA	AA	TT	GG	CC	AA	GG	AA	AA	AA	CC	CC	GG	CC	GG	TT	GG
Danju	GG	TT	CC	CC	TT	CC	CC	GG	AA	AA	GG	AA	AC	GA	AA	TT	GG	CC	AA	GG	AA	AA		CC	CC	GA	CC	GG	TT	GG
Juhuaqing	GG	TT	CC	CC	TT	CC	CC	GG	AA	AA	TG	AA	CC	GA	AA	TT	GG	CC		GG	AA	AA	AA	CC	CC	GG	CC	GG	TT	GG
Tengcha	GG	TT	CC	CC	TT	CC	CC	GG	AA	AA	GG	AA	CC	AA	AA	TT	GG	CC	AA	GG	AA	AA	AA	CC	CC	GG	CT	GG	TT	GG
Kucha NO.11	GG	CT	CC	CC	TT	CC	CC	GG	AA	GA	GG	AA	AC	GA	AA	TT	GG	CC	GA	GG	AA	AA	AA	CC	CC	CG	CC	AA	CT	GT
KT NO.12	GG	CT	CC	CC	TT	CC	CC	GG	AA	AA	GG	AA	CC	AA	GA	TT	GG	CC	AA	GG	AA	AA	AA	CT	CC	GG	CC	GG	TT	GG
Huangjingui	GG	TT	CC	CC	TT	CC	CC	GG	AA	AA	GG	AA	AA	AA	AA	TT	GG	CC	AA	GG	AA	AA	AA	CC	CC	GA	CC	GG	TT	GG
Mao 347	AA	CC	TT	CC	TT	TT	CT	GA	GG	AA	GG	GG	CC	AA	GG	CT	AA	CC	GG	AA	AA		AA	CT	CC	CC	TT	GG	TT	TT
Mao 351	AA	CC	CT	CC	TT	CC	CT	GG	GA	AA	TG	GG	AC	AA	GG	TT	GA	CC	GG	AA	AA		AA	CC	CC	CC	TT	GG	TT	TT
