# Supplementary material for: Genome-wide association analysis identified molecular markers associated with important tea flavor-related metabolites
Source: Hortic Res. 2021 Mar 1;8:42. doi: 10.1038/s41438-021-00477-3 (PMC7917101; doi:10.1038/s41438-021-00477-3)
Supplement: Supplementary file 11 — Table S11 [file 41438_2021_477_MOESM11_ESM.xls]

## Sheet: Table S11
Table S11 Details regarding the verified sites
Locus	Upstream sequence (500 bp)	Downstream sequence (500 bp)	SNP	Sample number	Allele number	The ratio of G	The ratio of A	The ratio of C	The ratio of T
Scaffold1989:2316385	AATTAATAAAGACTTGAACAGTGAGGAGGACAATGGAGAGAGGGATTTCATGGAGGAGTTTCAGAGAATTAGCTTATTTGATGAGTTGTTTATTTTATTTTATTTTATTTTTACTTACAGTGGTAGATGCATCCCATCCCCATCATCGTCCCAATCGTTATTGCCATGATTTTCATGTTTCATCAGGTGTTGCTTCTCTTGTTTGTGCTTCCAACTTTCCATCCTCTCTTTCCAAGCTACGCTGCCATAGCCATAAGCAGCCAAATCCTTGGAAGGATCCATGGATCGAGATTGCACTGCAAAAATGGGCAGGGGATTATCATACAGATTTGACCTTCAACGTGGGAGGGAGGGGAGATAAAAGGAAACCATAGCGTAGCGTAGCATAGCATAGGAAAG…	GTCGATGGAACCAATGCATGTTGTTCAGGAGGAATATCATCATCCACCTGCAAACACAAACGCTGCAGGTCTCAGGCTCCTGCTGTCTGAAATTTGCATACAATGATTTTTAGAATTCCACAGCAACAGCAACAGCAACAGCAACGGTAGTCGTACCATATGGCCGTTGGTAAGGAGGGGAAGTTGAGGCAAAGTATTACTATTATTAGTATTGTGAAAGACATGTGGGTGCAATTCGGATGAGTCGAAAATATGGCCATAGCTCATGTGCGAACCACCGTGACCGTGAAGTATAGCCTCTGAACGAGCAAGAGAGTGCTGCTGTGAATCCAGTAGTTTAGCACTGTCACGAACCCTCCCTTCAAAATTGAACTCGTTTTCCACATCGTCAATGTCATC…	G/A	100	2	0.94	0.06
Scaffold3614:66549	GAGTCATGGGTTTCTTAAATTTCTCTAAAAAATATTTAGGTGGTGACTCTGTATCTGGCAAAATAGTCCATTTTTGGCAATTTGATTCAAAATCAGTTTTCCAACATATTTGCCGAATTGGGACTTTTTGGTGATTATCTATTTCACATTGCACATGTGAAATCAGATTCAGAACCGTGGGAGTCCGATACTGTAGGGCTTATTCGTCTTCCGAAAAGGGGCATGCAAAGTCGAACTACAAGTCCCCTGGGGAGGATGGATTGCAAAATTACCGTACACAGTAGCAATCCCGTCTTTAAAGGCGTACTTTACCAACTGATGGACCATTGATGACACAACCCTCATCTGATGTAGCCAGGGTCTTCCCAGTAGTAGATTGAAAGTGTCCGAAACATCCAT…	TTGGGTCGTGGGCGTAAAGTTAGTCGGCCTCACACCGATGGCATAGGCGGTCCTTACCGGGCATACATTAATCGCCGATCCGTTATCTACCAACACCACTGGAATCCACTTTTTCTGACTTTCCAGCGTTACATATAAGGGCCAATTGTGGTTAGCACCCTCAGGTGGTAACTCTTTATCTATAAAAGATATCACTGGCGTAACATCCCCGGATGTAACCAATGATACCAATTGGTCAGCAGTGGTTTCGATAGGGAGTTTGGTCCGGTTCATTGCCTCTAGCAGCAGTGCCTGTCTATGCTCCCGAGATGCCATGATTAGCCCCCAGATTGATATGTCGGCCTGAATCTTCTTAAGCTGTTTCAAGACCAGGTTTTCTTCAACATCCTTCTCTTTTGA…	T/C	100	2			0.135	0.865
Scaffold451:940283	CGGCGGGCTGTTCCAAGAAAAAATATAAAATTAAATAAGTTTGTATATTGTCCTGCCGGGAAACAAATGTGGAATCATTACAAAGAATTAAGAGAAGCACTTACATTGCTCCATCTTTTATCGAGAAATTCATTGATCGCAATGGCGTTTTGTCCGTACATCATAGGAGTCGGAAGAGTGAGAGAGCCATCTGATGCACACTAAAGAAGGACAGAAACTGTTTGAGGAACCTGAACATTTTGAGGATAAGTCAAAAAAAGTTAATTAGGTTTCGGAGTCCAGTGATTGTCGAACCAACAAAACAAAACTTATATGCTGTAAAAGAACTTCAACTTACCTAGTAATAGACGGTGCAAACCCAATTGTATAGTAGGTAAGTACGATCCATATCACAGATTC…	CAACCGTCATTGCAAGCTCTGCCATCCCATTGAACATTATATTAACAAGACTGAAAAACAGCGCTCCCAAATACTTTGAAGCATCTTCTACTGTTCCGGTTTTCATTTCTGTTCTTAAAAAAACAGTGAGGGCAATTGTGGCCATGATTGTTATCTGAGTGGTTTTGAATATGTATGTGAAAGAGTTGCGCTTCATTAGCAGCCACTCCCTCGATAAGCATGCCTTGAAGAGTTCCCGATTGGAGATGCCATAACTCTCAGTCACCAACGCAGCAGGGTGGGCTTTGGACTGGTCATAAGGAATTCTAAGTTCTTCAGTCATCTGTTGCCCGATGTGGAAAGAGTTGAAGGCCTGTGCAAAGTCGTTCACCGAGACATATCTGTAAGGTTGGTTCTTTT…	C/T	100	2			0.98	0.02
Scaffold2727:21888	ACTTATATATCATTAGATTTAAAAAATAAATTTAGAAAGTGGGATTGTATATAATTTTCCTTCAGACAAATCCAAGTAGTTTCCAAGAAAGAAAACATTATTAGCACCTACGAAAACACTACAAAGATCAAACATTACAAAAGGCTTGCAACAGATCTGATAACTCAAGAGTCCATAGTCATATTCTGGCCAGTAATACCAGCCACCCCCAAAAAACAAAAGAGCAGTTGTTTGGTTCAGAATCATACGTCTACATCACTATTCTAGATAAGATTCTAGAAAAAATTTATTGGCAAGTAGCTTTCTTTGATACCAGAATCATAAATTATTCGCACAAATAGGCCGACGGGACTTAAGCTCATTGATCAAAGCAATGATATCAGCATTAGACGAGCCACC…	CCTCCACCTTCTCTCTAGTCACACTCATCTTGGGTTCCCAAATATAGGATGACCATTTCTCATTCCCCACTCGAATCCCAATCTTCAACACATCCACGACGAGGCTTTCATTGAAGAATTGATCTGCTATTAACGGCCACGTGATCATTGGAACGCCTGCTCCTATCCCTTCAATCACAGAGTTCCATCCAGAGTGTGTCAAGAACCCTCCAGTGTTGGCATGTTCTAAGATTAACAATTGTGGTGCCCACTTCTTTAATATCAACCCTTGCCCAGACTTGGTCACCCTCTCCTCAAATCCCTCTGGAAGCTTTTTGCCTCGGTTTTCACTTCCTTCTTTCTTTTCTTTCTCGTCTTGGCCATACTCTGACATATCTCTGGCCACCCAAATGAATGGGC…	C	100	1			1
Scaffold648:34046	AAAATCACGCAAAGAGAGGATCGAGCCATGGTCCATCGGTGGTTGGAGGAGTCTCCAGCGTGATGAATAGTGTTCCAGCTGTGGTAGAAGTTCAAGGAAGGCCCATGGAAATTTCTCTACCAAAGGGTGCACCACCCATGCCTAATTTTGTTCCACCAATTGTAAATTCTACTCATGTACCGAGCAGGTTTCCTTTGGTTCCGACGCTGAGTTTGCAAGTCCAACTCGGTATAGCCGCAGTGTGCAATGGACTTTATGGGACCCAATTCAATGTCCCATCACCAAATGACTTGTTAATAGGTATCGATGGCCAATATCGTCAGGCGTCTTCACCGATGATGAATTCTCAACACCCGAATGGCCAAGTCGCTCCAGGCTCAGTCTTCAGGTCCACAAGCC…	CCCTCTTTGCCCGATCCGGATGTCAAGCCACCATACTCTATCGAGATGTTGAGTTATCCATACCCGGCGGGGTACACGGTGCCAAAGCTCATCAAATTTGATGGCAAGCAAGGAAATGCTCGAGAACATGTTGTTCGGCTCATTGAAACTTTAGGGATTCATGGTTCAAATCATGTCCTCCGACTGAGAGAGTTCTCAAAGTCCCTCACTAATCGAGCATATAGTTGGTATGTTAACTTGGCCCCAAACTCTATCCGAAGTTGGGAGGAGATGGTCAACAAATTCCATGCCAAATTCTTTCAAGTGGCCAAGAAAATGACCACACTTACCCTGTGTAAGGAAAAGCAACGAGAGGGTGAAGACATTCTTGAATATGTGAAGAGGTTCCAAGACAAAGCC…	C/T	100	1				1
Scaffold441:849397	CTCCTACCAGTGAGAAGCTCGAGAAGCACGACACCGAAGCTATAAACGTCACCCTTGAAAGTGGCCGTCAATGTCTGACTATATTCAGGAGGAATATACCCTAATGTCCCCACCAAATCTGTCGTTACATGGGTATCGTAAGGGTGAAGCAACCTTGAGAGACCAAAATCTGCTAAATGAGCTTCGAATTTTTCATCCAACAAAATGTTACTAGTTTTTATGTCTCTATGAATTATATTTGGCTCCTTATGCAAGTAAGCCAAGCCATGACCGGCTCCTTGAGCTATCTTCAGCCTCGTGTCCCACCTAAGAAGCGAACCCCCATCAACCCGCTCATGTAGCCAATAATCCAAGCTTCCATTCTCCATATATGAGTAAATCAATAACCTGTCATTTCCA…	CGAAAGCCGCTTGACTGCTGCTTTCACGCCATTGGGAAGGTTGGCTTTGTAAACCAGGCCAAATCCTCCACACCCAATTATGTTTGCCTGGTTAAAATTGCCCGTGGATTTCAACAACTCCGCAACTGTAAGATCCTTGCATTCCGAGTTCTGAAAAAGCACTAATTTTGAATACCCGAGCGCTTCGGATAACCTATGTGGCCTCCCGGTTTCTTCATCCAAATTTTCAACTACATCTCCAACACCCCTCCTTGACATTTTGAGCATAACAATGGCCACGAGCACTGCAATGGCAACTCCTACACTGATAGTGATTCCAAAGATGCTGCTTCGACCAAATTTGCTATTTGAACCAGATGAGATAGCGGGTTGAGTCCCCATATTATTAATAGCTCTACA…	C/T	100	2			0.945	0.055
Scaffold720:596655	GCCCACTAGATAATGGCAAAACCATCTTTTCTAAAGCCCACTTGAGGGTGGCAAAATCTGCATTTTAGCCTACTTGCGAGTAGCAAACCATTTTCAGAACAAACATGAAATGTTTTGTTCCAATTTAGGCGATTTGGTCTACACTTGTTTGCTGTGCGCATAACATAGTAATTCTAGGCTAATAACCGGAATAAAAGCATATAATGTTTTCAAAACAAGATATCATGGTTAGTAGAGGCCGATCTTTGATCGGGCGAGTGGGTATGCTCATAGCTGACCTGCCCCAATTGTACCCAAGTTCCCGAGCCGAGACAACTTTGGTGATGACGGACACGTGCCCTTTGGCACCGAGTCAGGGTTTCTTAAATTCTCCCAAAATAAAATATTTAGGTGGCGACT…	CGTGACAATTCGAGTCCGAACTGTAGCATGGGGCCCACGGGCGCGTCTACACACCAGTTGAAGGTAAAGACAGAAGATGTTGAGAAAATTGCATTCAGAGCGAGGTATGGTCATTATGAATTCCTTGTTATGCCATTTGGAGTAACTAATGCCCCTGCAACGTTTATAGACCTAATGAACTGTATTTTTAAGACTTATCTTGATGATTTTGTTGTGATTTTATTAATGATATCTTGGTGTATTCAAAGAATAGACTTGAACATGAACACCACTTGAGAACTTTCTTGCAAACACTTAAAGAAAAGAAATTATTTTCCAAACTAAAAAAATGTGAATTTTGGTTGGATGAAGTCATTTTCTTAGGGCATGTTATCAACAAGGAAGAAATTTCAGTAGATC…	C/T	100	2			0.98	0.02
Scaffold1695:211063	TGCATCTGAATTTGCCTCTATTTCAGTGACCACCATTACACATGGAAAGCGGTTTCTAATCACTCTCATTAGAGCTTCCAAGCGATGAGGCTGTGACGTCATGGTCCTCAAGAACCATGGGCAGTAGACAGCAATGGCTTCGCCGGCCTCTACCTCAAACACATCTTCCTTGAGATCGTCAATGTTTGACACCATGACTGCTTTGAATGAAAAGGGTAAGTCAATTGTGTCGGCAAAAGACAACAACCTCTTACCTGTCTACTCAAGTGCCTGTTCTGAGGTTGTTGCAACAGCGGTTATCTTAAGAAGCTCAAGAGGGCATTCATGTCGAACAGCAAGAGCTTGCATCAAGAGTGTGTCATTAATCCCACTCCTGATTCCAAAATGAATGAAATGGAC…	GGAGGTCCTTTGCAGCCTCTTCGACACACAATTGCCGCTCGGTTTTGCAGCCTTCCTGTCCATCTCTTGAAGTTTTCCCTGTTTCATGGTTGATCCTCTCTCGAAGAGCTTCAGCAAAATAACAAACAATTCTCTCAACTGGATTACCGGTAACCATTGCACATGCTGAGCAATTTCGCTGCCCAATCAAACTTCTGGTTTCCAACTTTCTCAGCAGAAGCTAGAAAAAATTGGAGAAGTTCCAAATTTTTTGTATCCTCATCAGAGAGATTGAAAGGAGCTTTGGGAGCTGTAGCGGATAAATTTTGGGAGGTGTTCTCTTGCTAGCTTCATGACTTCTATAGTTGACAATTGTTGGCCACTGGTTGTAACATGTGTTGCACCACAGCCTAGTTCATG…	G/A	100	2	0.945	0.055
Scaffold115:803980	AATCATTAAGAGTCATTATGGTAATCATGAGCTTAATTACTCCAAGTAAAGCCAATCTTCATCATAGAAATAAAAATTACAAAAAAAAAAAAAAAAAAAAAGTCTTTCAGCTGAACAACCCATCCCTGCAACTGCACCACCATAATTGAGATCTAAATCTGAAGGAACTTGCTTGAGATCTAAATCTGAAGGAACTTGCTTGCTTAGGAACATCCACATCCATGATTTCTACAATTTTTGGAAGACACAGAACCAGAGAAGATGACTCAAAATCAAGCAGCAATTGTAAGAAAATTCGACCAATCGAAATCATCTTGGAATTAATCATTGTAGCCTCCTTCATCTCCACCACACTTCTCCTCCTACTTCCATGCGATTACGTCGACGGCAGCCCTATTC…	ACATCCCTCTTTGCCAAGCTCTGCGAGTTCTCTTCCATGGCCTCCATGACCTCTGCTCTCTCTTTGCTACTTTGGGCTATGTTCTTCACCTGTTTTCAACCACAACCCAGGTAAAACTCGAATTCAGACATCACATGGTAAGAAAACAAGTTATTAAGGTTTTTAACCTTATAAAGACTTTTTTTCTTTTTTCTTTTCCTTCCTGTCCAACGGACACGTGGTGTGTTTTAAAATTAATAAATCGTGTATCAGATATGGATATACAATCGCGTGGTCAGTTGAAATTACTATTGGTATGCTTTATATACCGTGTCGTGTGTAAAATTAAAACTTGTTTTGTGATGTTGTTGGTCTGTTATGTACTTGGTGTTGTTGAAATAATATTACCATAAATTTGAA…	A/G	100	2	0.045	0.955
Scaffold1520:1506752	TGGTAGGTCGACGCTACGGCCTGCATAGCGTGAAGCCATCCCCTTCTAAGGATCAGGTTGTATGTAGACGGCACTTGCAATACCCAGAACTCTACTTGCTTGACCATGGATCCCGCTTTGACCGGCAAAATAATCTTTCCCAAGGGCCACTCAGGTTGTGAGTTGAAACCAACCAGTGGGGAAGTTGCCAGAGCCAAGTCTGTATCCCGGAGCTTGAGCTGTTTGAATGCGTCGTAATACATGATCTCGACCGAGCTTCCCTGATCGATCAAAATGCGTTTGACATCGAATTCTTTGACGCGGAGTGTGACCATTAAGGCATCGTTGTGCGGCGTCTGAATGCGCTCTAGGTCCCTTGTAGAGAAACTGATTACGTCTTTTTCTTCGGTCTTGCCCTTT…	AACATTAACAATGCCCTGAGGGGGTGCCTCCAAGTCATCCGGTCCACGCGGGATTAACCGGAGCAGGATGCGCGGCTTTAACACCCCCATCAATGTAAAGGTCCAAGTGTCCGGCTACGACTAGCTCCTCCAAGTGTTGCTTTAGAGGCAAACAATCCTCTGTCCGGTGTCCGCCCTCCCGGTGAAATGTGCAGCGATACCGTGGATTGAAACCCTTCTGCGCATCGCCTAACTTAGCAGGAAACCGGACATAATCCTCGTCACGGATTTTACTAAGTATGTGATAAATTGGAATCTTAAAGGTCATGGTGATGCCTGTCCTGGCTTTCAACCTTCTGTTCGCATCAGCTACATCGTCACGGGGCTATTCATCTCGGTCATTCCATCAACCCCTACCTT…	A/G	100	2	0.01	0.99
Scaffold2292:1161116	CTGGATAATTTCCCTCATGGCTTGGAAAAAATAAAAAATAAGGACAACTGGGGTCAACAAGACTTGAACCCCTGCTTTTTTAAGGAAAGAAAGAACACTGAACCATTGCATCAAGACAAAGACATGCGCTTGTATTTTGCACGTTATATATTTAAACTTAATTTTTTGGCTATTATGAGATGTAACTTAGCTGCAATCCACCGGATAATTTGCTATGTGGCCAACTCCTGATAGTCTTCTCCAGCAACGATAGGTGATTTTCTGGGCAAACTTTTACTAGCCCATACGACTTCGTTTTAGCTCCGATTGCGATGTGGTTTGTTGCGTTGGACTCGTCTCAATGAGTACTTCATGCTAGTATGGCCAAAATTTGATTTTGATAGCTTCGTGAATTTCGGT…	GGTTCATATGTGGATTTCGGCAAGCCGAGATGCTAGTTTCATGCCGAGATAGTAGTGCCGAGATTTGGAAAGCAAATTGTGCGAATTCAGGTGGCAGCCGAATGATTTGCATGTGAGTTTGCCGAATAAGAAATGTGATTGAGCAATATTGCCGAGTAAGAAATGTTAGCCGAATAAGCAAATGTCGCGGTGTAATGTTTCTGAATACTTGTTGAATAAGTTGCCGAAGCTGAGATAATATGCAGAGAATTAATAGTTGATAAGATGCCGAATGATATGCCAAATTTGCAAAGTTTGATAAGCAATGTTGCCGAATAGTAGCCTCGAGCAATGTTGTTCTTCCGAGAAGTGAATCATGAGATTTTTGCTGGAGGTAAATAAATTAATAATTGTAGTTGT…	G/T	100	2	0.98			0.02
Scaffold1182:2137911	CCGATTGAAGAACTACCAATCATTCTGTTCGTAGTTGAACTTGCATGATCTTGCGTTTGAACAATACCCAAATCGGATTGTTCGACAATTTCTTTCTGATTTACAGCATTTCCTTCTGATTCATCGATACACAAGTGGTTAGTTGCAGATGAAGAAGAATCCATTGAAACAGAGCTTTTCATTGGTTGTATAGCATCCTCCATAACCATATTCTTATCTTCCAAACAACTAACAACAGAGAAAAGACCAATCCCATTAATAGAATTCACAGATTCCTTTGAATCATCCAATTCCTTTCTTTGATCATCACCATGTGTTAATTCAACTCCATCCTCTGTTTCAGCCCTGTTTTCACATTCCTCACCTTCACCAACCCAACTGTCACCCAATTCACAACCA…	AGCACGACAGAGCGGGCAATTGGTGTGTGACCTCAACCAAGTATCAATACAAGGAATGTGAAACGCATGATTACACTTGGGCAGTAATCGGAGAGTCTCGTCTTCCTGAAACTCGCTCAAACACACCAAACACTCTCTCCCTTCGATCAACGGATCGCCTTTCTTGAACTTGAAGACTGTGATTGAATTGATGACAGAGGGTTGGAGACCAACGGTGTTGATGAACCAGATGGGATGGTCAATTTGTCGAAACTCTTCGTCTCGGCCGTCTGATTGGTCCCGTGGGGGTGGCCTGAAATGGGTCCGACCGGAACAGTACTTGAGAATGAGCATGTAGTAGCTGATGAGAAGAAAGAAGCAGGAGAGGATTGAGACTGTGATGATGACGTCTGCGGAAAC…	A/G	100	2	0.17	0.83
Scaffold212:419410	GTTAAAAAAAGTACACTAAAATTGCCAAAAATACAGCAAGAAGTAAGTACAATTGGTTAAAGCACAAAATGTTCTGATTTGGCAGTGTCTAGGTGTCCACGCTGCACATTCCCGCGTAGGATAACTCCTCACATTATCTTTTTATTTTTTTTAATTTTTATTTCCATTTTGTTCCCAAAGTATGTTTTTAGAGGGCATAAAAACGCTTGCTTGCTTGCTTTAACCCTTCTCTCTCTCGCTCGATGTTCTCTCGTTTCCATCTCTCTTGCTCTCTCTCTCTAACGCCAACTACTACAGAGCCCGAAGACAAAAATATCGAGCTCCCTCCAACAAATCTAAATTCCTCCTCTCATGCCTTCACTGTTGTTTATCTCTCTATACACTCAAACCCATACATAT…	CCATTTATTCTCTCAATTGAATTGAAAGCATTTTGTATTTTAGGTTTTGTTTGTTTTGCTTGCATGTCTTCGATTGGATCTCATTTGGGTTTTGCAACATTCCTTGTTTGAATGTGCATTTTGATTGTTTTGTGGTACTGGGAAGTGAAAAATGACCCTTTAAGTTTGGGGGTTTCTTTGATTTTGCAGTGGATTATGGGTTATTGTGGCTCAGGGTTTTGGAACCGCGGAGGTCAATTTCGGGTTTCTGGTGATTGTCCCTCCGGTTAACTTCTTCATAGCATTTGAAAGGTTCGTTTTTTTTTTAATCCGGGTTTTAATTTTATTATATGTTTTGTTCTTCAATTGCTTACATTAGGCACTTGTGTGTTGCATTGTTTAAGATGTATTTTATGCCTA…	C/A	100	2		0.23	0.77
Scaffold89:479585	AAAACTAGGAATGTCAAAATAGAAAATGTCAAAATAGGGCACAGTCTGTAATATAATTTATTTATTTTTTAAATCATCATGATCCATTTCCTTGGATTGATGACGATTTCAAAAATAAAAAATAAAAAATAAATTCGAGCATGGAAGAAATCGAAGATTGTTTTCACCCATTTCTTTTTCTTTTTTTTTTTTTTCAGAGGGGAAATTTGTTTATATAATCAAACTTTGTCATCTTCGTTCATATTTCTTAAAAAAATTAATTTAATTTCCCGTCTACACCCAGTAATAGCACACAGAATAACCCAACAAACCCGCCTGAAAAAGATTTAAAACAATGTGGTCCCGGAAATCCCTTGTCATTAGTGTTAGCAACATGTTTATTGTTGATACAATATGTTA…	ATAAACTCTTTGGGGTTATGTTAATGAGTTTTGCTCGAGATTTGCTTGATTCATGTGGCAGGACGCTTTGAGTGAATCTTGAGATTATTCAAGATATGCGTAAATTAATTCGGACACTCTGTCATCAAAATTGAACAAGGTATTGGTTTAGGACTTGACTCAAATATGCAACCACTGGAATTCGTAGACACAATAGTTGGCTGGCCAATGCCACGCCTATGGTTCCAACACCTACCAACAGATCTCACGAAAAAGCATTTCTCAACTAATGCTTGAACGGCTCAACGATACCCTCATACTCATCCAAGTGATTTATGTATTGGTTTATCTTGTCAAACTACATGGACTTGTGTTAATCCCAGTAATGTGTGTATAAATTAAATGTATAAATAAAATAAA…	A/G	99	2	0.17172	0.82828
Scaffold349:3413816	ATAATCTTTTTGTACTTGTTCAGGTGGAATGAAGCAATCAACCGAGAGTCCAGGAACATTGAATGCTAGGTCGTCGATCTTCCAAGTCTCCTCCATCCGTGTGATTGCTGTGCCCGCTCTCAGATTGTCCCCAAATCTTGAGATGATCACACTTGATTGGCCAGAATGCGCGATCATCGTGCCCTCCACCATCCGATAGTCCTCGATTTTCGTGCCCATGGTGGTCTCCCAATAGGTAGGGTAGGTTCCGGGGGACTGGATTCTGGTGAGGTAAGAGTCCTCTAAATACACTAGCAGACCACTTCTTTGGCTGAAGTAACCAAACATGACATGCTTGATCATCTCTGCACTGTTGTCACTCCGATCGGCTAGGTCCGTCTGATCCGCGGACAATTTCAA…	ATATGTTTTTTACATAGAGGAAAATAATATCTGTCACATGAATTCTACTCCATTTTTTAACCTTCTAAGAAAGTGTGGTGAAAAAAATATTAAATCCATTGGGTAAAATATAACAGTCTTTAACATAACAATATGGCGAACTATACATTCAATTCTAGAAAATGTCTCATTTTTATAGATTTTTATGAAAGGGATCAACCTTCTTTTTTTTTATTGGAAGCACTATATAAATAATGTCAAATAGTTTTCCAAACTTATCTAAATAAAGTTTTAATAATTTTAATCCACACATTTTGAATTTAATTTACTTATTTTTAGTAGATAACATTACCACAGTCAAAAAGAGTGCCAACATGAACCTCCAGCACACTTGAAGAGCACTTGACGATCATATTGGGA…	A/G	100	2	0.085	0.915
Scaffold1443:95328	TTAGACGAGCACAATTAACGTCTAACATAAACCTACACTCAGGCTAAGTTTGGGAAGACTAAATAAGTGTACTTTTTGACTTTTTTTGTATTATGTGTAGAAAAAGTAGAGAGAAGATGTTGATTGATGTGACCAAAAAAAGATAAAAAGATGAAATAAGTGCACTTTTTTTTGTTAGCCAAACTTGGCCTCAGAGCAGAGGTAGTTTAAACGGTGCAGCACCTGGTCACAGACGCTGCAGCAAAAAAATTTATTCTCTAGTGGCTGAGAGAGGACGAGAGGATGCGAGGAGTGAAATGGGTGCTTGATTTCCAAGGGCAAGTCGGCGCATGAATTGTGGAGCAAACCCTTGCACTGGAGGCATACATAGACACAATCTCCATCAATACTTAAGCCACA…	TGGTGGCGGTGGAGGTGAGCGGAGCGCATTTGACATCGAGCATAAAAGGACAATCGATACACTTGTATTTGAAGGCTTCTTCACAAGAATTCCCACAAACATCGGACCTGTTTGGATGTAATGATCCGGACGAAGCAAAAAGGGAGGAGTGGTGAGGGTGAAGGGGGTGGTGATCTATTTGGAATGGAATTTCAGAGCAGGGATACTCGTGGATGCGTGTTGTACAGAAGTCGTCACTCCAACGATAGTGCTGCCAATCCGAGATTCCTTGTTTGCACACACGGCACTTAACTTCATACTCCTCCATCTTATCATTCAATTCCAATGCATGCTTGTGTAAGAAATGTTTCGGAACACTATTCTTCGTCCTCGTCGCCATCTCTCTCTCTCTCTCTCTCT…	T/C	93	2			0.08602	0.91398
Scaffold4239:309117	GAAGGCTCTGGAGTAGCTGAAGTTGTTATGAGCTTGTCTAGGCCGAAATCAGCGAGGTGAGCTTCAAAATCGGCGTCGAATAGGACGTTCTGAGGCTTGACATCGCCATGAACCATGGCGGTGGAGTGGAGGAAGGCGAGGCCGCGGGCGATTCCGAGGGCTATTAGGTGGCGCATTGGCCAATTCAATACATGCCCGTCTTGGTGAGAAGCTTCTTGAAGCAATGTGGCTAGGTTTCCGTTAGGCATATAGTCGTAGACTAAGAGTCTGAGGTCTGGTGGTCCGGCGAAGTACCCACGGAGGACTGTGAGGTTTCTGTGCTTCACTCTCCCGAGCGATTCGGCTTCTTTTCTGAACATGTTTTCGTCTAGCGATCCATCAGGGAGTCTCCGAATCGAA…	GGCTAGAGTGATCTTGTTATTGAACATAACAAGCTTTGGACCGCCATTATCGCCACTTCCACGACCTCCGCTGGCTGCAGCTGAGCTTGCTCTTGCTGGGCTGCGCTTTTTCTCTCCGGCAGCCTTTTCTTTGAGCCTCTTGCGCCACCGCAAGAGACTGTAAGTGTAGAAGCAACAACACAGTGCTAAGAGGAAACCACCACTAACAGCCATGGCAATAAACATGATCAGCCTCTTCTTCCTATTACTCATCTCTTCGCATTTCGTGCTTAAGGGTTTCCCACATAAGTTCGGATTTCCTGCATAATCAGATGGATCGTTGAATCTTGAAGCCAGCATTGTTGGAATCTCGCCGGAGAGGTTGTTTTGGGATACATTGAAGTAGACCAAGCTAGAGAT…	G/A	100	2	0.915	0.085
Scaffold2078:645748	AATAATAGATAACAAATTGTATTTACTGCTATTTGCAGATCACCTGGCAGCCATGGGCCTCGTTGTCCATCGCAGTTCGGGAGCAGTATGCCGGCGCTCAGGAGACTGCCCGATTTAGAGTCTTGTTAGAGGACCCAGTTTGCCATGCCTGGTACTTTGGGGAGCGCTTCTTGTGGCAGACCTTGGGCGTGCCAAAGCAGCCGGTTCCAACACCTCTTCCTACCCATGCGAGGGACACTGAGAGATATACCTTAGCAGAGATGATGAGTTACACCATCGGCTGGAGCCATGAGCACTTTGTAGACGAGGGCGACTATGCAAAGTTCATCCAGACCTATATCATGCGGCCTCTGACCGGTGCCGGCCAAGTTGAGAGAGAGAGACCAGCGGTGCCAGCTG…	TGAGGGCAGGGTAGGGAGACTTACCAGATCCCTATCGCTTCCCCTCCGCCTGATCACGAGCTAGTCGAATTCTACGGCTTGCCTCCGGTATGCACTACTACATTTTGCATCTTGTACAGTCATTTCATTTCATTTCTCTTGATGTTCCGCAGAATACTGATGTTTCTAACACTCTTGCAGACTTCCGCCGAGTACACTCGCCAGTCTTTAGAGTTGACTGCTTCCGTGATGAGGATGCTACAGCAGAGCCTCGACCAGCTGGCTATTTACAGTATCCCGGTAAGCTCTTTCAGCCACAATCTCAAACTGTGCATAATCTGTTTCACACATAATCTGATGCATCGCACTGTCAACATGGCACTTGATACGCAGCCCTCACGGCTTTGATACACTGTAACC…	T/C	100	1			1
Scaffold920:281727	AGGGAGACTTTTATCTTGAGAGCTAGAAGAAGAGAAAGTTAGAGAAAAGAAAGAGAAGTAGGAAGAAAATCAAAGGGAATTCACATTCGTCCTTTTGGAGTTGAGAATTGAACACTTAGGTGATTTCGAAAATCATAAATGAGGTGTGTTAAACTAATATCGTTCAGCTACAGTTACTCAGTAAATTCTCTTTCTCAGAGGCTACGCAGGTGTAGTTTGAGTTAAACTTGGCCACTTAAACTAATGGAACCATTAGGGGCCCAAGCTAATTAGTTCCTAGAACAAAGGAGAGAGGACGGAGAAGCATAGAGAAAGTTAGAGAGAAACTTTTTTCTTGAGAGATAGAAGAGATAGTTAGAGAAAAGAAAGAGAAACGGGAAAAAAATCATTGGGAATTCG…	ATAAATCCTCTTTCTTAGATGCTAAGCAAGATTTAGTGTAGTTAAACTTGGCCACTTAAGCTAATGGAACAGTTAGGGTCCCAAGCGAATTAGTTTCCTAGAACAAAAGATAGAAGGATGGAGAATGTAGCACGTTCGTGAGGGACCCCGCTACTACAGTTCGGACTCGATTTGTGTCACGGTTCTTAATCTGAACCAAAGAGTCCAAATCCGGCAAATCGTTTTGAGAAACAGATTTTTTGAAAAGAAGTGCCAAACATGGACTGCTTTGCTAGATATAGAGTCGCCACCTAAATATTTTTTTAAAATGGGGAAATTTAGGAAACCCTAACTTGGTGCCAAAGGCCACGTGTCCGTCATTGCCAAAGTTGCCTGGGCTCGGGAGCTTGGGTACGATTG…	A/G	90	2	0.03889	0.96111
Scaffold3727:442660	CCCTACACTTTTTTTTTAAATGGTGAGTTGTCCCCACACTTCAATATCGCACATAATACACGTTTTCATTTCATGTCGTCTTCAATACAGAAGACTCGCACCACTATTAGCTAGCCTATTATAGCCCCTCCTCTTAACTACCTCTACCCCCAATTCCTCTCTCTCTCTCTCTCTCTCTCTCTCTCTCTCTCTCTCTATAAAATCAAAAATAAGGACTTGTTTGTTTCATCGTACTTTGTTTTATAGGATCAACCTTGGAAGCCACACCTAGGCATGAGTTGCTCAATAGATTGGCCAGAACCAATTGTCCGTGTCCAATCCTTGTCCGACAGCGGCACCCCCACCATCCCCGACTGCTACGTCAAACCGCCACAGGACCGGCCGGTAGTCAACTCCTCC…	GATATCCGAAGCGTGTCGTGAGTGGGGCTTCTTCCAGGTGGTCAATCACGGAGTGAGCCCCCACTTGATGGATCGCGCCAGGGATATCTGGCGCGATTTCTTCCATCTTCCAATGGAAGAAAAGCAAGTTTATGCGAATTCACCCAAAACGTACGAAGGGTATGGAAGTCGGTTAGGCGTCCAGAAAGGTGCCATTCTCGACTGGAGCGACTACTACTTCTTGCACTTTCTTCCGTGCTCGCTTAAAGATCATAACAAGTGGCCCGCCTTGCCAGCTCCTCTCAGGTGAATTGCTTTAATTTTTAATTTTTTAATGTAATAATAATATATAAATGTTGGTGACTTGTATACTTTAATGTAACAACCACCATCTATTTGGACTTTACTGATCTAATTTTA…	G/A	100	2	0.795	0.205
Scaffold789:370580	AAGCATTGCTTCGACATGACTTGATCGCCCCAAACTTCCTCGATTGCCCCCATAGCTGAAGGGAATCTCATCACCTAGTGGTAGGTCGACGTTACGGCCTGCATAGCGTGAAGTCATCCTCTTTCAAGGATTAGGTTGTATGTGGACGACACTTGCAATACCCAGAACTCCACTTGCTTGACCACGGATCCCGCTTTGACCGGCAGAATAATCTTTCCCAAAGGCCACTCAGGTTGTGAGTTGAAACCAACTAGTGGCAACGTTGCCGGAGCCAAGTCTGAATCCTGGAGCTTGAGCTGTTTGAACGCGTCGTAATACGTGATCTCGACCGAGCTTCTCTGATCGATCAAGATTCGCTTGACATCGAATTCTTTGACGCGGAGTGTGACCACTAGGGCA…	AACTTCCCTCATGTGCTCCGCTTTCTTGATCATACCTCGGAGTTCACATACACGCGTCGGTTCCACAATGCCGTGGATAACATTAACAATGCCCTGTGGGGGTGCCTCCAAGTCATCCGGTCCGCGCGGATCAACCGGGGCTTGATTTGCCTTCACACCCCCGTCAATGTAAAGGTCCAGGTGTTCGGCTGCGACTAACTCTTCCAAGTGTTGCCTCAAAGGCAAACAGTCCTCTGTCCGGTGGCCGCGCTCTCGGTGAAATGTGCAGCGGTACCGTGGATTGAAACCCTTCTGCGCATCGCCTAGCTTAGTAGGAAACCGGACATAATCCTCGTCCCGGATTTCACTAAGTATGCGATAAATTGGAATCTTAAAGACCGTGGTGATGCCTGTCCTGGC…	A	100	1		1
Scaffold3180:842268	CACGACACCGATTTCTAGGTCTCCGTATTGGTTTGCACCCACTGACTTAAAGGTTCAACTCCAGGAGTTATTAGATAAGGGTTTTATTCGCCCTAGTACTTCACCTTGGGTAGCGCTGGCCCTCTTTGCTAAAAAGAAAGATGGAGCCTTGAGACTTTGCATCGATTACCGAAAGTTGAACCGGATTACTGTTAGGAACAAGTATCCAATGCCTCGTATAGATGATCTGTTTGATCAGTTAAATGGTCTTGTTGTTTCTCTAACATAGACCTGAGATCGGGTTACCCCACCAGTTGAGGGTAAGAGAGGAGGATATCCCGAAGACGGCATTCCGTACGCAGTATGGCCATTATGAGTTTCTAGTGATGCCTTTTGGGCTAACTAATGCTCCAGCAGTGT…	AAGGAACACTTGTGAGTAGTGCTTGAATTGCTTAGAGCCCATAAGTTGTATGCTAAATTTGAAAAGTGTGAATTCTGGCTGAAAGATATTAAGTTCTTAGGGCATGTGGTATCTGGGGAAGGGGTGACTATAGATTCATCCAAGATAGAGGCAGTACAAGATTGGGTACAGCCTAAGAATGCCTTTGAAATCCGTAGTTTCTTGGGGTTGGCCGGGTATTACCGTCGATTCGTAAAGGAATTCTCTAGATTAGCTTCATCGTTAACTAGACTGACGAGAAAGGGAGTTAAGTTTGTGTGGAATGAGATTTGTGAGAAATCGTTTCAAGAGCTTAAAGTTAGACTTACCACTGCCCCAGTCTTAATTATTCTGGAGATGGGTGTGGGTTATTCAGTTTAT…	A/G	96	2	0.11458	0.88542
Scaffold1108:307422	GAATAACATGCGGCGGTGTTCAAAACTAACTAATAACTTTTCGTACACCATAGAATGACATGGCTTCACTTTTTATTTTGATTGGTCAATAAACTTAAGTGGGACCAGATCCATAAAACCCTACACCACAATCAGAGAGGTTTATCATTTATGCAAAAGCGAAGCAGCAAGAGCTTCAGCACAGAGAGAGAGAATGGTGAAGTCCTACCTTCGGTACGAAGCTGCGGCGGCGTTCGGAGTGATCGCCTCCGTGGATTCGAACATCGCCTACGACAGCTCCGGCAAGCACCTCCTCTCCGCCGCCCTCGAGAAGGTCGGCGTCTGGCACGTCCGCCAAGGTGTCTGCACCAAAACCCTAGCCCCTTTCACTCCCTCTCGAGCCCCCCTCGCCGTCACCTC…	AGTAAAAGAACTATAATTTGCAGAAAACAGAATTCAGAAGAAAATCAGAGTTTCACAACTCTGCCATGAAACTTCTCATTTATTGAAACAAGTGATTACCAAAAAAAACAAAAAAAGATTACACACCTCTTTCTTTCCTTTTGGAGAATCTCCCAAAAAAATTAAATTTTTGGGGAATTTGCAATTCAGTGCATGTTTAAAGTTATAAACTTTTTCATGAATTTGTAAATATTTTGTGAAGGTATCACTAATTTTTCCTTAGTTTTATAAGTTTTTTTTTAAAAAAATAAAATAAAATAAAATTTGACTTATTTTTGTGAATTGTTTGCGAAATTGGTTCAAAATTTTAAAATTTTCAGAATTGTCTAGTCAATATGGACCTATAAATAAAAATTGACT…	A/G	95	2	0.05789	0.94211
Scaffold2819:746618	TCTAGGGTTTCTCTTTCTCTTCCGACTGATCGAAACCCTAATTTTCATTTATCTGGATCTCGATTTGTACACAGATCGATCAATCTGGTAAACATCTTGTTCTTGGCTCGTCTTGTTTATCAGCCCCTTGCTGCACCTAAAGCCCTAGTTCTGTTCAATTCGCTGTGATTTTTTTGTAAATCACTTTATCGGATTGAAAATTAGGGTTTTCGATTTCCGATTTCATGAGTCGCTGTTGGTCGAGCCCTAGGCTTTGAACCAACTCGATTTGCATGGTCGATGAAAAAGAATCTAGGGTTTTGAGCGAGATCGAGGAGTTAGGGTTTTTTGGGGATTGTTTCATGTATGGCTTCAGGGACTTTCGGTGCCGGTGAATCGAGAGAGAGGCTTAGATGGGTA…	CGGCAATAACGCCAACACCGTCGCCACCGCCGACAATAACGACGCCGTTCCTCAGCAGTCTTCTCAAACGTTAGCTACAGAGGATGCGAATTCGTGTCAACAGCAGCTGACTCTGTCGAGATTAGATGTGGTTTCTGACGTTTCGTCTAGCCAAAATAGGCCATCCCAGGTTACTGCTCCGAATGGCTTCGAACCGCCCAATGGAAATGGGGCTGTGAAGCCGATTATTACGAAAGTCGAGAATCGAGTTAGGATTGATTTGGAAGCAGCGAGGGAGAAGAATGAGATTGGTACGCTCAAGAGGAAGCTAGTGAATGAGCTTGATCAGGTGAGGGGTCTAGTGAAGGAGCTTGAAGCTAAGGAGGTTCAGCTTTCTGGGTATTCTCTTGCTGTTGTTGT…	C/T	100	2			0.965	0.035
Scaffold3284:647961	TTCAGCTAATGGGTCTGTCTGCTCCTCGGCAACATCATCCCCGGATAACTATAGGTCGAAGAGGATCTCAAACCCTGGCAAGCGACGTTTCTCCGCATTTAACCATGGCTCTAGGAAGCCACAGAATGGAAAGTCCTCCCCCTCCTGGACAAAGCGTCCGTTTAGGATACCCTGGATGGGTCGGTGCATTAACTCATAAGGTTTCCCCATCTACTTTGCTCTGGCTCTCCCAGCCATCTCCTTGCCTTTCCTCACCCAGTCCTCTTTGGTGGGCAGATAACCCAAACCAAAGGTGTATGGGTTGTGTAGCCCTTCGGTCGATACTGCGATGCCCTTCCGGCCACTTCTTCCCAGTCCCATCCCAGGGATGTGCTGGAGTTTGTTCATGAGGTATACTGA…	CTCGATTTCCAAAACCAGTGTAGACACTTCTGGCGGCGGATGGATTGACGAATTCTCAAAAACTATAGCCAACCCCTTCCCGTGAGCGTATTTCAACATCTGATGCAAGGTGGAAGAGACTGCCTTCACCTGGTGCTACTACAGCCGCCCCAGGAGTAGATTGAAGGTTGCGGGAACGTCCAAGACATGAAAGTCAATCTTCTGTTCTCCTGGACCAACCTGGGTCAAAATTTTCAGTCCCCATCACCTCTCTACTTGTGTTATCATATGCCCTTATCACCTGGGTTGTTGGCACAAAGTCCGCGGGCTTTAACCCGAATGCATATTCCGTCCTTGACGGGCATACATTAATAACGGATCCCGTGTCGACAAGAACCACCGGTATCAATTTGTTTCTAC…	C	100	1			1
Scaffold11114:266924	AAACAAAAGAAAACAATTAAGCCTCTTGATCTTTAAAACGAAAAGGAAAACAATGAAGCTTTCTCTACCCCAAAATAACTATAAAAAAATCCTACAGAATCAGCAAACCCTTAACTGAGTAATAAGAACATGAGGTGATTTCCATATCAGAAGCCCAACGATTGAGATTGTCCCTCATTAGTTGCAAGATGAGAAGACTAGTTTCCTTGTATGACTTGTTTCCCAAACTGTCAAGCTTGGCTATGGCTTCCTCATAGGCCTCCCTTGCCATGGTTCACGCTTTATCCGATGCACCTTCAATCTCGTGGCAGAAAACAGAGAAATTGAGTGCCAGACCCAGCCTCGTGGGAAGCGTTGGATCGAGTTCACAAAGCGCAATATCCTCCACAGCCTTGTATG…	GACTCACTGTTCGATGCCGAGGGTATCAGATGCTTGTCTAGCAGATTCAAAACCCTATTTGCCGAGATGGAAGAGCTCGGATTTGATCTTGGATTTGTAGTCAGTGACAAGTGCGAAATGGTCGTTGTGGTTCTGCTCAGTTGGAGATAGGGCCTGCCAAGCGGCGCAGAGTGAATCGATCACTTTCTTGGTGGTGGTGGAGAGGAGGTTACGCTCATCGATTGTGAGTTCGCTGCCGGAGGAAGAGGAGGAGGTAGAACTGATGATGAGCTTTTCCATGAAGTTGATGGTATCTGTGTAGCGGTTGGCTTGTTAGGCAAGTTCGGCCATATAGAAGCACTCGTATCTGCTCATGTTTTCAGGTACAACCATTGCCATTAAAACCTCGAAGAATTCAAG…	G/A/C	100	3	0.8867	0.0542	0.0591
Scaffold1451:851290	TAATATATTAGTCAATATCATCTGATATCTATAAATATATAATTGTGATACCGATATCAATACATGAATCACGTACAAATATGTCTTTATTGTGTATATACTATTATATAATTCACACACTTTTGTATTAAAATATTCTTTTTGAGCTAATTGTTTCAAACTTGAGCTCGTTTGTTGTTGCAGATGCTGAGGTAGAACTCAACTGCAGAGGCCAAGACAATCATACAGTGACCTACACTGTGTCTGGAAAAGCCGACAAGGAAGGGAAGTACAGCTTGAAAGTAACCGGAGACCACCAGGACGAAATCTGCGACGTCACTGCCGTCAACAGCCCCGACACTGACTGCAACGAGTCAGTGTCCGACATCAACAAAGCCAGAATCTCTCTCACTGGGAACA…	CCACTCCAAAACTGAAGACTTCTCATGACTCACTAGGGCTTTTTGCCATAAACCCTGATAAAACATTGGCTTCTCTCTCATCCTCTTAATGCACGTACTGTAAAAACCCTAATTGAGTTTTTTTTTTTTTTTTTGGCAATGCTATGATTTCATGATTGGCGAGTCCATGAGCTGTTAGAAGCTTTTTGGGGAGAACTCAATGCGTTTTGTTTGGCTGGTCAATCATTATAGTTTCTTTTACTTTGTTTTTTGTTATTTGTTCTTTTATTAAAATAAATGATGTTCCTTGTGACATTGTAATTCTAATTCCATTATTATGGTTAATGCTATAAAAATATAATTATGAATCATGTGTGTTATGATGTGTTTTTTCATTGCCAGCTAAACAGCCCAACATAA…	C/T	100	2			0.865	0.135
Scaffold2233:468642	TTTTAATTGAGTGATTAATATATATAGTACAGCCGACCCATTTAATGGGATTTAAGGCTTGGTTTGGTTTGATTAATATATATAGGAAAAACTTTGCTGAACACATTCCCAGAATAAATTAACCAGACAATCTGAAATCCAAGCCCCCCAAAAATGCAAGACCATACACACAATTTTTCTGTATTGCTGAGTCTGCTGACATCGCATTTGCTCAGTTACATGCCTCTCTATTTTGTTTTTGTTTTACTTTTTTAATTTTTTTCCCCCTTTCTACTTCTTTTCATCTTTTCTGCCAGGAATTCAATGTATAAAAGCTATATCTAGATGTTTTTCCAATCCAATTTAGATTGAAAAATTGAGTCAATACACCTTTTGTACCAGGAATTCAATGCATAATGC…	GTAGCAGCAACAGAGTAGAATGGAAAGAAATGACAATGAAACTCACCGTGCAGTGGTGAGTGGTGAACCAGCACACCCCCTAGGATTCATGACAACAGGAAAACAACCGCGCTTCAACGATTCGCACACAAACCACCGAATATTCTTATCCATACTCCCATCAGCAGTTCCGGGAACAAGCAAAAGCGTGGTATCCAATCCACGCTCCTCCGCCAAGTCCAAATTCGCCGGCCAATCCAAAGAAATGACTCCTCCATCATCACTACTCACACACACTCTCTGATACACAAGCTTCTCTTCCGCCTCCTCCTCCTCCTCATCACTGTCCCAAACTCGAATCCTCCCACTGTTCAACCTCACGAAATGCCTATCCTCCTTCACTAGCTTCTCATTCACGTC…	G/A	100	2	0.785	0.215
Scaffold2268:33711	CCCCCAACCCGACCGAACCCGCCCGAGTTGCACCCCTAGTTCAAACACTATCCGAATTGCAGATTTGGGTTGTTCTGTTGGGCCAAACACTTTCATTGCTATGCAAAATGTACTAGAAGCCATGGAAATGAAATTTCATTCCCAAAATGTAACTTCTGAGATGCCCGAATTTCAACTATTTTTCAGCGATCATACTTCCAATGATTTCAACCGCCTTTTCTCTTCCCTCCCTCCCGATAGGCAATACTTTGCTACAGGAGTGCCTGGTTCATTCCATGGTCGGTTATTCCCATAGTCCTCTCTTCATTTTGTACATTCCTCTATTGCACTCCATTGGCTCTCTAAGGTGCCAGAAGAGCTACTAGACAAGAGTTGTCCTGCATGGAATAAGGGAAGAAT…	TGGGAGGGATGATGATAGTGACCTTGCCAGCTCTTCCAAACATACACGATCATGCTCATCACCCAGCCGGTGTCCTGTTCCTCGCTCTTGAGCAAAGTCTTGTTGATATGGTGAAAGCTGTAAGTCATCATCATGAGCTTTATTCATATGAAATTTGTGGAAGCAACAAAACCTAGGATCACTTAGAATGATCAAATTTAACTATTATTCAAAGAGAGGAGATTAGTTTTCATCTTACTTTTAGATTCAATAATTATCAATTCAAGAGTTTTTTTTTTTTTTCCTAACTACCTGTCGTACTAATTTGGTAGGGATATTTGTGAACAAAATCTCATAATGAATCTTCACTTCTTTAATAAGCTTGTGTCCCATTTTGATTTACTTGGTGAGATAAGAGTG…	T/C/A	100	3		0.034	0.1408	0.8252
Scaffold6937:485645	ACCATGCAAAGACTTCGATATTTGCCATCAAGAATTCCACCATCTCGGTCCTCTCTTGGGTAGTAAGGCTTGAGCCGAGCAAGAAAAACTTGCTCGGGTTTTCGGTGTCAATCCGTACTTCTACCAACTCCTCAACAGCTTTGTCCTCAGCCTTGTTGCTCACATCTTCAAGAACTCCATGGTCTTTTGGTCCTTCAATCATTTGGATGCAACCTTTGGCAGCTCGGCTTCCGTTTACCGCCACAAAGTATTGTTTCGACATGACTTGATCGCCCCAAACTTCCTCAATTTTCCCCATAGCCGAGGGAAATCTCATGACCTGGTGGTAGGTCGACACTACTACCTGCATAGCGTGCAGCCATCTCCTTCCAAGGATCAAGTTATATGTAAACGGCACTT…	GGCGAAGTTGCCGGAGCCAAGTCTGTATCTCAGAGTTTGAGCTGTTTGCACGCATCGTAATGCATGATCTCGACCGAGCTTCCCTGGTCGATCAAGATGCGCTTGACATCGAATTCCTTGACGCGGAGTGTGACCACTAAGGCATCGTTGTGCGGCGTCTGAATGCGTTCTAAGTCCCTTGTAGAGAAACTGATCATGTCTTTCTCTTCGGTCTTCCCCCTCTTGATTGCAGGCTGGACCGACAAGACTTCCGTCATGTGTTCTGCCTTCTTGATCATACCTAGGAGCTTGCATACACGTGCCGGCTCCACTATGCCGTGGATGACATTAATTACTCCTTGTGGGGGCGCCTCCAGGTCATCCAATCTACATGGGTCAACCGGGGGTTGATGTGCGGCC…	G/T	100	2	0.965			0.035
