# Supplementary material for: Genome-wide association analysis identified molecular markers associated with important tea flavor-related metabolites
Source: Hortic Res. 2021 Mar 1;8:42. doi: 10.1038/s41438-021-00477-3 (PMC7917101; doi:10.1038/s41438-021-00477-3)
Supplement: Supplementary file 12 — Table S12 [file 41438_2021_477_MOESM12_ESM.xls]

## Sheet: Table S12
Table S12 Details regarding PCR primers used to verify SNPs
Primer Name	PCR Primer Sequence (5' to 3')
Scaffold1989:2316385-F	GATTTGACCTTCAACGTGGG
Scaffold3614:66549-F	GATGACACAACCCTCATCTG
Scaffold451:940283-F	GTAATAGACGGTGCAAACCC
Scaffold2727:21888-F	GCAGCTTTCTTAGCCTTCTC
Scaffold648:34046-F	TCGATGGCCAATATCGTCAG
Scaffold441:849397-F	TGTTGACAATAGCCCTGGAG
Scaffold720:596655-F	CAACTTTGGTGATGACGGAC
Scaffold1695:211063-F	TGGATTCCAGTGAATTCGGC
Scaffold115:803980-F	CTTCATCTCCACCACACTTC
Scaffold1520:1506752-F	GAGTTCACATACACGAGCTG
Scaffold2292:1161116-F	GGTTTGGATTCTTTGAGCCG
Scaffold1182:2137911-F	CCAACTGTCACCCAATTCAC
Scaffold212:419410-F	CAACTCTGTCGATCCCATTC
Scaffold89:479585-F	TCACAAGTGTGGAGGCATTG
Scaffold349:3413816-F	TCTCTGCACTGTTGTCACTC
Scaffold1443:95328-F	ACTTAAGCCACAGCAGCAAC
Scaffold4239:309117-F	GAAGACTAACCCGTATCGAG
Scaffold2078:645748-F	TGAGCACTTTGTAGACGAGG
Scaffold920:281727-F	TTCGCATTCGTCCTTTTGGG
Scaffold3727:442660-F	TTGTCCGTGTCCAATCCTTG
Scaffold789:370580-F	GAGCTTGAGCTGTTTGAACG
Scaffold3180:842268-F	GCTAACTAATGCTCCAGCAG
Scaffold1108:307422-F	CAAGGTGTCTGCACCAAAAC
Scaffold2819:746618-F	TATGGCTTCAGGGACTTTCG
Scaffold3284:647961-F	AAGATGTTCTGCACAACCCG
Scaffold11114:266924-F	TGTTCTCAGCCGCTTGTTTC
Scaffold1451:851290-F	GGAAGAAAGACTCTCTTGCC
Scaffold2233:468642-F	CAATGCATAATGCTCTACCC
Scaffold2268:33711-F	CTAGACAAGAGTTGTCCTGC
Scaffold6937:485645-F	ACTACTACCTGCATAGCGTG
Scaffold1989:2316385-R	TGCAGCGTTTGTGTTTGCAG
Scaffold3614:66549-R	AATGTATGCCCGGTAAGGAC
Scaffold451:940283-R	CAAAGTATTTGGGAGCGCTG
Scaffold2727:21888-R	GATCACGTGGCCGTTAATAG
Scaffold648:34046-R	CGATAGAGTATGGTGGCTTG
Scaffold441:849397-R	CAAGGATCTTACAGTTGCGG
Scaffold720:596655-R	TTCAACTGGTGTGTAGACGC
Scaffold1695:211063-R	TTGCTCAGCATGTGCAATGG
Scaffold115:803980-R	GCCCAAAGTAGCAAAGAGAG
Scaffold1520:1506752-R	GGTATCGCTGCACATTTCAC
Scaffold2292:1161116-R	CAGAAACATTACACCGCGAC
Scaffold1182:2137911-R	GAGTTTCAGGAAGACGAGAC
Scaffold212:419410-R	ACCCCCAAACTTAAAGGGTC
Scaffold89:479585-R	CATTGGCCAGCCAACTATTG
Scaffold349:3413816-R	CACCACACTTTCTTAGAAGG
Scaffold1443:95328-R	TGCTTCGTCCGGATCATTAC
Scaffold4239:309117-R	ACACTTACAGTCTCTTGCGG
Scaffold2078:645748-R	GATCTGGTAAGTCTCCCTAC
Scaffold920:281727-R	ACGTGCTACATTCTCCATCC
Scaffold3727:442660-R	ATTGACCACCTGGAAGAAGC
Scaffold789:370580-R	AAGAAAGCGGAGCACATGAG
Scaffold3180:842268-R	CAGATACCACATGCCCTAAG
Scaffold1108:307422-R	AGTTTCATGGCAGAGTTGTG
Scaffold2819:746618-R	TCGCATCCTCTGTAGCTAAC
Scaffold3284:647961-R	CGCAACCTTCAATCTACTCC
Scaffold11114:266924-R	ATCTCCAACTGAGCAGAACC
Scaffold1451:851290-R	GCTTCTAACAGCTCATGGAC
Scaffold2233:468642-R	TGTGTGCGAATCGTTGAAGC
Scaffold2268:33711-R	CAAGACTTTGCTCAAGAGCG
Scaffold6937:485645-R	GGTCGAGATCATGCATTACG
