# Supplementary material for: Genome-wide association analysis identified molecular markers associated with important tea flavor-related metabolites
Source: Hortic Res. 2021 Mar 1;8:42. doi: 10.1038/s41438-021-00477-3 (PMC7917101; doi:10.1038/s41438-021-00477-3)
Supplement: Supplementary file 13 — Table S13 [file 41438_2021_477_MOESM13_ESM.xls]

## Sheet: Table S13
Table S13 Details regarding the single-base extension primers used to verify SNPs
Primer Name	Primer Sequence (5' to 3')
Scaffold1989:2316385-E	CTGCTGCCACCACCAACACCCACT
Scaffold3614:66549-E	gactACTAACTTTACGCCCACGACCCA
Scaffold451:940283-E	actgactGTTTAAAGAACACGGGAAGCTTAC
Scaffold2727:21888-E	gactgactgactACCCATCAACCACTTCACCGCCG
Scaffold648:34046-E	acgactgactgtATCTCGAACGGGGCAAGAGAACTTTA
Scaffold441:849397-E	gactgactgactgactgtAAAGCAGCAGTCAAGCGGCTTTC
Scaffold720:596655-E	gactgactgactgactagGCTACAGTTCGGACTCGAATTGTCAC
Scaffold1695:211063-E	gactgactgactgactgactcgcTTGCCATGCCAATACAGCAGGTT
Scaffold115:803980-E	gactgactgactgactgactgactcaGCAGAGCTTGGCAAAGAGGGATG
Scaffold1520:1506752-E	gactgactgactgactgactgactgactCCCCCTCAGGGCATTGTTAATGT
Scaffold2292:1161116-E	gactgactgactgactgactgactgactCGGCTTGCCGAAATCCACATATGAAC
Scaffold1182:2137911-E	gCTTACAGAGCTCGCAACAATACC
Scaffold212:419410-E	gactgtgTCAATTCAATTGAGAGAATAAATG
Scaffold89:479585-E	gactgactgactTTAACATAACCCCAAAGAGTTTA
Scaffold349:3413816-E	actgactgactaAGGATCTAGTCCCTGCATAAATAACA
Scaffold1443:95328-E	tgactgactgactgactgactCTCCGCTCACCTCCACCGCCACC
Scaffold4239:309117-E	ctgactgactgactgactgactATTGTCTCGTTGCTTCGGTTGTTTC
Scaffold2078:645748-E	ctgactgactgactgactgactgactgactAGCTGCCTACTATGATGACATGC
Scaffold920:281727-E	tgactgactgactgactgactgactgactgactTAGCATCTAAGAAAGAGGATTTA
Scaffold3727:442660-E	ataaTCTAAGAGCAACCACCATAGCCCA
Scaffold789:370580-E	gacttcctAAAGCGGAGCACATGAGGGAAGT
Scaffold3180:842268-E	tgactgactggATTCACCCTCCGAGGAGGAACAC
Scaffold1108:307422-E	tgactgactgactTTCTGCAAATTATAGTTCTTTTAC
Scaffold2819:746618-E	tgactgactgactgactAATACCAATCCCGCCACCGACAA
Scaffold3284:647961-E	gactgactgactgactacaacAAGAACACATCCTCCGTGCCATG
Scaffold11114:266924-E	gactgactgactgactgactgactACCCTCGGCATCGAACAGTGAGT
Scaffold1451:851290-E	gactgactgactgactgactgactcccGAGAAGTCTTCAGTTTTGGAGTG
Scaffold2233:468642-E	actgactgactgactgactgactgactgCTTTCCATTCTACTCTGTTGCTGCTA
Scaffold2268:33711-E	actgactgactgactgactgactgactgactgAACGCCAGAGCTGATGAGATTGAAG
Scaffold6937:485645-E	gactgactgactgactgactgactgactgactgactCGGTTGCGAGTTGAAACCAACCAGT
